# Supplementary material for: PSSMHCpan: a novel PSSM-based software for predicting class I peptide-HLA binding affinity
Source: Gigascience. 2017 Mar 15;6(5):1–11. doi: 10.1093/gigascience/gix017 (PMC5467046; doi:10.1093/gigascience/gix017)
Supplement: Supplemental material — Additional file 1. Supplementary tables for supporting the analysis part. Additional file Table S1. is the list of HLA class I alleles and corresponding peptide length for allele-specific and pan-specific prediction. Table S2 is 10-fold cross-validation results of alleles-specific prediction of PSSMHCpan, and the same validation on NetMHC, NetMHCpan, PickPocket, Nebula, sNebula, and SMM. Table S3 is the pan-specific prediction results. Table S4 is the prediction results of the independent dataset evaluation. Table S5 is the validation results of 9mer peptides bound to HLA-A*0201. The first column of “size of training database” represents the number of binder in training PSSMs. [file gix017_Supp.xlsx]

## Sheet: Table legends
Table S1: Lists of HLA allele and peptide length for allele-specific (characterized) and pan-specific (uncharacterized)
Table S2: 10-fold cross-validation results of allele-specific predicon of PSSMHCpan, NetMHC, NetMHCpan, PickPocket, Nebula, sNebula and SMM. In the "tag" column, "YES" denotes binder and "NO" denotes non-binder. In Nebula prediction, value >=1.5 as binder, and value<1.5 as non-binder. In sNebula prediction, value>=0 as binder, and value<0 as non-binder
Table S3: Validation results of pan-specific prediction of PSSMHCpan compared with NetMHCpan and PickPocket. In the "tag" column, "YES" denotes binder and "NO" denotes non-binder.
Table S4: Validation results of the Peptide Database of Cancer Immunity. In the columns of "PSSMHCpan", "NetMHC", "NetMHCpan" , "PickPocket", "Nebula", "sNebula" and "SMM", "Y" denoes predictiing result as binder, and "N" denoes as non-binders.
Table S5: Validation results of 9mer peptides bound to HLA-A*0201. The first column of "size of training database" represents the number of binder in training PSSMs.

## Sheet: Table S1
Allele-specific		Pan-specific
HLA alleles	Length	HLA alleles	Length
HLA-B1516	9	HLA-A0101	12
HLA-A8001	9	HLA-A0101	13
HLA-B0802	9	HLA-A0101	14
HLA-C0701	9	HLA-A0101	15
HLA-B4201	10	HLA-A0101	16
HLA-B4201	9	HLA-A0101	17
HLA-B1509	9	HLA-A0101	19
HLA-B5001	8	HLA-A0101	20
HLA-B5001	11	HLA-A0101	25
HLA-B5001	10	HLA-A0101	8
HLA-B5001	9	HLA-A0102	10
HLA-A2402	8	HLA-A0102	11
HLA-A2402	11	HLA-A0102	8
HLA-A2402	10	HLA-A0102	9
HLA-A2402	9	HLA-A0103	10
HLA-A0219	9	HLA-A0103	11
HLA-B5101	8	HLA-A0103	8
HLA-B5101	9	HLA-A0103	9
HLA-B5101	10	HLA-A0104	10
HLA-C1203	9	HLA-A0104	11
HLA-A3207	9	HLA-A0104	9
HLA-A1101	11	HLA-A0106	10
HLA-A1101	9	HLA-A0106	11
HLA-A1101	10	HLA-A0106	9
HLA-B4103	10	HLA-A0107	10
HLA-B4103	9	HLA-A0107	11
HLA-B1501	8	HLA-A0107	9
HLA-B1501	11	HLA-A0108	10
HLA-B1501	10	HLA-A0108	11
HLA-B1501	9	HLA-A0108	9
HLA-A3215	9	HLA-A0109	10
HLA-A3001	9	HLA-A0109	11
HLA-A3001	10	HLA-A0109	8
HLA-A0206	11	HLA-A0109	9
HLA-A0206	9	HLA-A0110	10
HLA-A0206	10	HLA-A0110	11
HLA-B5103	9	HLA-A0110	8
HLA-A2501	9	HLA-A0110	9
HLA-B3701	9	HLA-A0111	10
HLA-B8101	9	HLA-A0111	11
HLA-C0401	9	HLA-A0111	8
HLA-C0401	8	HLA-A0111	9
HLA-C0401	10	HLA-A0112	10
HLA-B4408	9	HLA-A0112	11
HLA-B2720	9	HLA-A0112	8
HLA-B1517	11	HLA-A0112	9
HLA-B1517	9	HLA-A0113	10
HLA-A0211	9	HLA-A0113	11
HLA-B4601	9	HLA-A0113	8
HLA-B3901	8	HLA-A0113	9
HLA-B3901	9	HLA-A0114	10
HLA-B1502	8	HLA-A0114	11
HLA-B1502	10	HLA-A0114	8
HLA-B1502	9	HLA-A0114	9
HLA-A3101	11	HLA-A0115	10
HLA-A3101	10	HLA-A0115	11
HLA-A3101	9	HLA-A0115	8
HLA-A0319	9	HLA-A0115	9
HLA-B5102	9	HLA-A0116	10
HLA-A0301	11	HLA-A0116	11
HLA-A0301	9	HLA-A0116	8
HLA-A0301	8	HLA-A0116	9
HLA-A0301	10	HLA-A0117	10
HLA-B4102	9	HLA-A0117	11
HLA-A0250	9	HLA-A0117	8
HLA-B5801	11	HLA-A0117	9
HLA-B5801	10	HLA-A0118	10
HLA-B5801	9	HLA-A0118	11
HLA-C0304	9	HLA-A0118	8
HLA-A0217	10	HLA-A0118	9
HLA-A0217	9	HLA-A0119	10
HLA-B4013	9	HLA-A0119	11
HLA-A3002	11	HLA-A0119	8
HLA-A3002	10	HLA-A0119	9
HLA-A3002	9	HLA-A0120	10
HLA-B3801	9	HLA-A0120	11
HLA-A0205	8	HLA-A0120	8
HLA-A0205	11	HLA-A0120	9
HLA-A0205	10	HLA-A0121	10
HLA-A0205	9	HLA-A0121	11
HLA-B2706	9	HLA-A0121	9
HLA-C0602	9	HLA-A0122	10
HLA-B1403	9	HLA-A0122	11
HLA-A0203	11	HLA-A0122	8
HLA-A0203	9	HLA-A0122	9
HLA-A0203	8	HLA-A0123	10
HLA-A0203	10	HLA-A0123	11
HLA-B1801	11	HLA-A0123	9
HLA-B1801	9	HLA-A0124	10
HLA-B1801	8	HLA-A0124	11
HLA-B1801	10	HLA-A0124	9
HLA-A2902	8	HLA-A0125	10
HLA-A2902	11	HLA-A0125	11
HLA-A2902	9	HLA-A0125	8
HLA-A2902	10	HLA-A0125	9
HLA-A6901	9	HLA-A0126	10
HLA-B4002	8	HLA-A0126	11
HLA-B4002	11	HLA-A0126	9
HLA-B4002	13	HLA-A0127	10
HLA-B4002	10	HLA-A0127	11
HLA-B4002	9	HLA-A0127	9
HLA-B4002	12	HLA-A0128	10
HLA-B1401	9	HLA-A0128	11
HLA-A0216	9	HLA-A0128	9
HLA-B2704	9	HLA-A0129	10
HLA-B2701	9	HLA-A0129	11
HLA-A2603	9	HLA-A0129	9
HLA-C0802	9	HLA-A0130	10
HLA-A6802	10	HLA-A0130	11
HLA-A6802	9	HLA-A0130	9
HLA-E0101	9	HLA-A0131	10
HLA-B4105	11	HLA-A0131	11
HLA-B4105	9	HLA-A0131	9
HLA-A0212	9	HLA-A0132	10
HLA-B5802	9	HLA-A0132	11
HLA-B5201	9	HLA-A0132	8
HLA-A5101	9	HLA-A0132	9
HLA-B4427	11	HLA-A0133	10
HLA-B4427	9	HLA-A0133	11
HLA-B4427	12	HLA-A0133	9
HLA-B4427	10	HLA-A0135	10
HLA-A0204	9	HLA-A0135	11
HLA-C0801	9	HLA-A0135	9
HLA-A3501	9	HLA-A0136	10
HLA-B4202	9	HLA-A0136	11
HLA-B5401	9	HLA-A0136	9
HLA-B5401	10	HLA-A0137	10
HLA-B0803	9	HLA-A0137	11
HLA-A0207	10	HLA-A0137	8
HLA-A0207	9	HLA-A0137	9
HLA-B3502	9	HLA-A0138	10
HLA-A6823	9	HLA-A0138	11
HLA-B4501	10	HLA-A0138	9
HLA-B4501	9	HLA-A0139	10
HLA-B5703	9	HLA-A0139	11
HLA-B4801	9	HLA-A0139	9
HLA-A6801	11	HLA-A0140	10
HLA-A6801	9	HLA-A0140	11
HLA-A6801	10	HLA-A0140	9
HLA-B4701	9	HLA-A0141	10
HLA-C1502	9	HLA-A0141	11
HLA-A3301	10	HLA-A0141	9
HLA-A3301	9	HLA-A0142	10
HLA-A2601	11	HLA-A0142	11
HLA-A2601	10	HLA-A0142	9
HLA-A2601	9	HLA-A0143	10
HLA-C0702	9	HLA-A0143	11
HLA-B4403	8	HLA-A0143	9
HLA-B4403	11	HLA-A0144	10
HLA-B4403	10	HLA-A0144	11
HLA-B4403	9	HLA-A0144	9
HLA-C1402	9	HLA-A0145	10
HLA-B4104	8	HLA-A0145	11
HLA-B4104	11	HLA-A0145	8
HLA-B4104	9	HLA-A0145	9
HLA-B5701	11	HLA-A0146	10
HLA-B5701	9	HLA-A0146	11
HLA-B5701	12	HLA-A0146	9
HLA-B5701	8	HLA-A0147	10
HLA-B5701	10	HLA-A0147	11
HLA-B8301	9	HLA-A0147	9
HLA-B3501	11	HLA-A0148	10
HLA-B3501	9	HLA-A0148	11
HLA-B3501	8	HLA-A0148	9
HLA-B3501	10	HLA-A0149	10
HLA-A3201	10	HLA-A0149	11
HLA-A3201	9	HLA-A0149	9
HLA-A6601	9	HLA-A0150	10
HLA-B2707	9	HLA-A0150	11
HLA-B5301	10	HLA-A0150	9
HLA-B5301	9	HLA-A0151	10
HLA-B4001	10	HLA-A0151	11
HLA-B4001	9	HLA-A0151	9
HLA-A2301	10	HLA-A0152	10
HLA-A2301	9	HLA-A0152	11
HLA-B7301	9	HLA-A0152	9
HLA-B2705	11	HLA-A0153	10
HLA-B2705	9	HLA-A0153	11
HLA-B2705	12	HLA-A0153	9
HLA-B2705	8	HLA-A0154	10
HLA-B2705	10	HLA-A0154	11
HLA-B5702	9	HLA-A0154	9
HLA-A0201	11	HLA-A0155	10
HLA-A0201	17	HLA-A0155	11
HLA-A0201	16	HLA-A0155	9
HLA-A0201	13	HLA-A0156	10
HLA-A0201	25	HLA-A0156	11
HLA-A0201	9	HLA-A0156	8
HLA-A0201	12	HLA-A0156	9
HLA-A0201	15	HLA-A0157	10
HLA-A0201	14	HLA-A0157	11
HLA-A0201	20	HLA-A0157	9
HLA-A0201	8	HLA-A0158	10
HLA-A0201	10	HLA-A0158	11
HLA-A0201	19	HLA-A0158	9
HLA-B0801	9	HLA-A0159	10
HLA-B0801	8	HLA-A0159	11
HLA-B0801	10	HLA-A0159	9
HLA-B2709	9	HLA-A0160	10
HLA-C1601	8	HLA-A0160	11
HLA-C1601	11	HLA-A0160	9
HLA-C1601	10	HLA-A0161	10
HLA-C1601	9	HLA-A0161	11
HLA-B2703	9	HLA-A0161	9
HLA-B4101	9	HLA-A0162	10
HLA-A2403	9	HLA-A0162	11
HLA-B1510	9	HLA-A0162	9
HLA-E0103	9	HLA-A0163	10
HLA-A0302	9	HLA-A0163	11
HLA-B2702	9	HLA-A0163	9
HLA-B3503	9	HLA-A0164	10
HLA-B3508	8	HLA-A0164	11
HLA-B3508	11	HLA-A0164	9
HLA-B3508	13	HLA-A0165	10
HLA-B3508	10	HLA-A0165	11
HLA-B3508	12	HLA-A0165	9
HLA-B1402	9	HLA-A0166	10
HLA-B4901	8	HLA-A0166	11
HLA-B4901	10	HLA-A0166	9
HLA-B4901	9	HLA-A0167	10
HLA-C0303	9	HLA-A0167	11
HLA-A0202	11	HLA-A0167	9
HLA-A0202	9	HLA-A0168	10
HLA-A0202	8	HLA-A0168	11
HLA-A0202	10	HLA-A0168	9
HLA-C0501	9	HLA-A0169	10
HLA-A0101	11	HLA-A0169	11
HLA-A0101	9	HLA-A0169	9
HLA-A0101	10	HLA-A0170	10
HLA-B1503	9	HLA-A0170	11
HLA-A1102	9	HLA-A0170	9
HLA-A3303	9	HLA-A0171	10
HLA-A2602	9	HLA-A0171	11
HLA-B0702	8	HLA-A0171	8
HLA-B0702	11	HLA-A0171	9
HLA-B0702	10	HLA-A0172	10
HLA-B0702	9	HLA-A0172	11
HLA-B4402	11	HLA-A0172	9
HLA-B4402	9	HLA-A0173	10
HLA-B4402	12	HLA-A0173	11
HLA-B4402	10	HLA-A0173	9
		HLA-A0174	10
		HLA-A0174	11
		HLA-A0174	9
		HLA-A0175	10
		HLA-A0175	11
		HLA-A0175	9
		HLA-A0176	10
		HLA-A0176	11
		HLA-A0176	9
		HLA-A0177	10
		HLA-A0177	11
		HLA-A0177	8
		HLA-A0177	9
		HLA-A0178	10
		HLA-A0178	11
		HLA-A0178	9
		HLA-A0179	10
		HLA-A0179	11
		HLA-A0179	8
		HLA-A0179	9
		HLA-A0180	10
		HLA-A0180	11
		HLA-A0180	8
		HLA-A0180	9
		HLA-A0181	10
		HLA-A0181	11
		HLA-A0181	8
		HLA-A0181	9
		HLA-A0182	10
		HLA-A0182	11
		HLA-A0182	9
		HLA-A0183	10
		HLA-A0183	11
		HLA-A0183	9
		HLA-A0184	10
		HLA-A0184	11
		HLA-A0184	9
		HLA-A0185	10
		HLA-A0185	11
		HLA-A0185	9
		HLA-A0186	10
		HLA-A0186	11
		HLA-A0186	9
		HLA-A0187	10
		HLA-A0187	11
		HLA-A0187	8
		HLA-A0187	9
		HLA-A0188	10
		HLA-A0188	11
		HLA-A0188	9
		HLA-A0189	10
		HLA-A0189	11
		HLA-A0189	9
		HLA-A0190	10
		HLA-A0190	11
		HLA-A0190	9
		HLA-A0191	10
		HLA-A0191	11
		HLA-A0191	9
		HLA-A0192	10
		HLA-A0192	11
		HLA-A0192	9
		HLA-A0193	10
		HLA-A0193	11
		HLA-A0193	9
		HLA-A0194	10
		HLA-A0194	11
		HLA-A0194	9
		HLA-A0195	10
		HLA-A0195	11
		HLA-A0195	9
		HLA-A0196	10
		HLA-A0196	11
		HLA-A0196	9
		HLA-A0197	10
		HLA-A0197	11
		HLA-A0197	9
		HLA-A0198	10
		HLA-A0198	11
		HLA-A0198	9
		HLA-A0199	10
		HLA-A0199	11
		HLA-A0199	9
		HLA-A0202	12
		HLA-A0202	13
		HLA-A0202	14
		HLA-A0202	15
		HLA-A0202	16
		HLA-A0202	17
		HLA-A0202	19
		HLA-A0202	20
		HLA-A0202	25
		HLA-A0203	12
		HLA-A0203	13
		HLA-A0203	14
		HLA-A0203	15
		HLA-A0203	16
		HLA-A0203	17
		HLA-A0203	19
		HLA-A0203	20
		HLA-A0203	25
		HLA-A0204	10
		HLA-A0204	11
		HLA-A0204	12
		HLA-A0204	13
		HLA-A0204	14
		HLA-A0204	15
		HLA-A0204	16
		HLA-A0204	17
		HLA-A0204	19
		HLA-A0204	20
		HLA-A0204	25
		HLA-A0204	8
		HLA-A0205	12
		HLA-A0205	13
		HLA-A0205	14
		HLA-A0205	15
		HLA-A0205	16
		HLA-A0205	17
		HLA-A0205	19
		HLA-A0205	20
		HLA-A0205	25
		HLA-A0206	12
		HLA-A0206	13
		HLA-A0206	14
		HLA-A0206	15
		HLA-A0206	16
		HLA-A0206	17
		HLA-A0206	19
		HLA-A0206	20
		HLA-A0206	25
		HLA-A0206	8
		HLA-A0207	11
		HLA-A0207	12
		HLA-A0207	13
		HLA-A0207	14
		HLA-A0207	15
		HLA-A0207	16
		HLA-A0207	17
		HLA-A0207	19
		HLA-A0207	20
		HLA-A0207	25
		HLA-A0207	8
		HLA-A0208	10
		HLA-A0208	11
		HLA-A0208	12
		HLA-A0208	13
		HLA-A0208	14
		HLA-A0208	15
		HLA-A0208	16
		HLA-A0208	17
		HLA-A0208	19
		HLA-A0208	20
		HLA-A0208	25
		HLA-A0208	8
		HLA-A0208	9
		HLA-A0209	10
		HLA-A0209	11
		HLA-A0209	12
		HLA-A0209	13
		HLA-A0209	14
		HLA-A0209	15
		HLA-A0209	16
		HLA-A0209	17
		HLA-A0209	19
		HLA-A0209	20
		HLA-A0209	25
		HLA-A0209	8
		HLA-A0209	9
		HLA-A0210	10
		HLA-A0210	11
		HLA-A0210	12
		HLA-A0210	13
		HLA-A0210	14
		HLA-A0210	15
		HLA-A0210	16
		HLA-A0210	17
		HLA-A0210	19
		HLA-A02101	9
		HLA-A0210	20
		HLA-A02102	10
		HLA-A02102	11
		HLA-A0210	25
		HLA-A02102	8
		HLA-A02102	9
		HLA-A02103	10
		HLA-A02103	9
		HLA-A02104	9
		HLA-A02105	10
		HLA-A02105	11
		HLA-A02105	12
		HLA-A02105	13
		HLA-A02105	14
		HLA-A02105	15
		HLA-A02105	16
		HLA-A02105	17
		HLA-A02105	19
		HLA-A02105	20
		HLA-A02105	25
		HLA-A02105	8
		HLA-A02105	9
		HLA-A02106	10
		HLA-A02106	11
		HLA-A02106	9
		HLA-A02107	10
		HLA-A02107	11
		HLA-A02107	12
		HLA-A02107	13
		HLA-A02107	14
		HLA-A02107	15
		HLA-A02107	16
		HLA-A02107	17
		HLA-A02107	19
		HLA-A02107	20
		HLA-A02107	25
		HLA-A02107	8
		HLA-A02107	9
		HLA-A0210	8
		HLA-A02108	10
		HLA-A02108	9
		HLA-A0210	9
		HLA-A02109	10
		HLA-A02109	11
		HLA-A02109	12
		HLA-A02109	13
		HLA-A02109	14
		HLA-A02109	15
		HLA-A02109	16
		HLA-A02109	17
		HLA-A02109	19
		HLA-A02109	20
		HLA-A02109	25
		HLA-A02109	8
		HLA-A02109	9
		HLA-A02110	10
		HLA-A02110	9
		HLA-A0211	10
		HLA-A0211	11
		HLA-A02111	10
		HLA-A02111	11
		HLA-A02111	12
		HLA-A02111	13
		HLA-A02111	14
		HLA-A02111	15
		HLA-A02111	16
		HLA-A02111	17
		HLA-A02111	19
		HLA-A0211	12
		HLA-A02111	20
		HLA-A02111	25
		HLA-A0211	13
		HLA-A0211	14
		HLA-A0211	15
		HLA-A0211	16
		HLA-A0211	17
		HLA-A02111	8
		HLA-A0211	19
		HLA-A02111	9
		HLA-A0211	20
		HLA-A02112	10
		HLA-A0211	25
		HLA-A02112	9
		HLA-A02114	10
		HLA-A02114	11
		HLA-A02114	12
		HLA-A02114	13
		HLA-A02114	14
		HLA-A02114	15
		HLA-A02114	16
		HLA-A02114	17
		HLA-A02114	19
		HLA-A02114	20
		HLA-A02114	25
		HLA-A02114	8
		HLA-A02114	9
		HLA-A02115	10
		HLA-A02115	11
		HLA-A02115	8
		HLA-A02115	9
		HLA-A02116	10
		HLA-A02116	11
		HLA-A02116	12
		HLA-A02116	13
		HLA-A02116	14
		HLA-A02116	15
		HLA-A02116	16
		HLA-A02116	17
		HLA-A02116	19
		HLA-A02116	20
		HLA-A02116	25
		HLA-A02116	8
		HLA-A02116	9
		HLA-A02117	10
		HLA-A02117	11
		HLA-A02117	8
		HLA-A02117	9
		HLA-A0211	8
		HLA-A02118	10
		HLA-A02118	11
		HLA-A02118	12
		HLA-A02118	13
		HLA-A02118	14
		HLA-A02118	15
		HLA-A02118	16
		HLA-A02118	17
		HLA-A02118	19
		HLA-A02118	20
		HLA-A02118	25
		HLA-A02118	8
		HLA-A02118	9
		HLA-A02119	10
		HLA-A02119	11
		HLA-A02119	12
		HLA-A02119	13
		HLA-A02119	14
		HLA-A02119	15
		HLA-A02119	16
		HLA-A02119	17
		HLA-A02119	19
		HLA-A02119	20
		HLA-A02119	25
		HLA-A02119	8
		HLA-A02119	9
		HLA-A02120	10
		HLA-A02120	11
		HLA-A02120	12
		HLA-A02120	13
		HLA-A02120	14
		HLA-A02120	15
		HLA-A02120	16
		HLA-A02120	17
		HLA-A02120	19
		HLA-A02120	20
		HLA-A02120	25
		HLA-A02120	8
		HLA-A02120	9
		HLA-A0212	10
		HLA-A0212	11
		HLA-A02121	10
		HLA-A02121	11
		HLA-A02121	12
		HLA-A02121	13
		HLA-A02121	14
		HLA-A02121	15
		HLA-A02121	16
		HLA-A02121	17
		HLA-A02121	19
		HLA-A0212	12
		HLA-A02121	20
		HLA-A02121	25
		HLA-A0212	13
		HLA-A0212	14
		HLA-A0212	15
		HLA-A0212	16
		HLA-A0212	17
		HLA-A02121	8
		HLA-A0212	19
		HLA-A02121	9
		HLA-A0212	20
		HLA-A02122	10
		HLA-A02122	11
		HLA-A0212	25
		HLA-A02122	8
		HLA-A02122	9
		HLA-A02123	10
		HLA-A02123	11
		HLA-A02123	12
		HLA-A02123	13
		HLA-A02123	14
		HLA-A02123	15
		HLA-A02123	16
		HLA-A02123	17
		HLA-A02123	19
		HLA-A02123	20
		HLA-A02123	25
		HLA-A02123	8
		HLA-A02123	9
		HLA-A02124	9
		HLA-A02126	10
		HLA-A02126	11
		HLA-A02126	9
		HLA-A02127	10
		HLA-A02127	11
		HLA-A02127	9
		HLA-A0212	8
		HLA-A02128	9
		HLA-A02129	9
		HLA-A02130	10
		HLA-A02130	9
		HLA-A0213	10
		HLA-A0213	11
		HLA-A0213	12
		HLA-A0213	13
		HLA-A0213	14
		HLA-A0213	15
		HLA-A0213	16
		HLA-A0213	17
		HLA-A0213	19
		HLA-A02131	9
		HLA-A0213	20
		HLA-A02132	10
		HLA-A02132	11
		HLA-A02132	12
		HLA-A02132	13
		HLA-A02132	14
		HLA-A02132	15
		HLA-A02132	16
		HLA-A02132	17
		HLA-A02132	19
		HLA-A02132	20
		HLA-A02132	25
		HLA-A0213	25
		HLA-A02132	8
		HLA-A02132	9
		HLA-A02133	10
		HLA-A02133	11
		HLA-A02133	12
		HLA-A02133	13
		HLA-A02133	14
		HLA-A02133	15
		HLA-A02133	16
		HLA-A02133	17
		HLA-A02133	19
		HLA-A02133	20
		HLA-A02133	25
		HLA-A02133	8
		HLA-A02133	9
		HLA-A02134	10
		HLA-A02134	11
		HLA-A02134	12
		HLA-A02134	13
		HLA-A02134	14
		HLA-A02134	15
		HLA-A02134	16
		HLA-A02134	17
		HLA-A02134	19
		HLA-A02134	20
		HLA-A02134	25
		HLA-A02134	8
		HLA-A02134	9
		HLA-A02135	9
		HLA-A02136	9
		HLA-A02137	10
		HLA-A02137	11
		HLA-A02137	9
		HLA-A0213	8
		HLA-A02138	10
		HLA-A02138	11
		HLA-A02138	12
		HLA-A02138	13
		HLA-A02138	14
		HLA-A02138	15
		HLA-A02138	16
		HLA-A02138	17
		HLA-A02138	19
		HLA-A02138	20
		HLA-A02138	25
		HLA-A02138	8
		HLA-A02138	9
		HLA-A0213	9
		HLA-A02139	10
		HLA-A02139	11
		HLA-A02139	12
		HLA-A02139	13
		HLA-A02139	14
		HLA-A02139	15
		HLA-A02139	16
		HLA-A02139	17
		HLA-A02139	19
		HLA-A02139	20
		HLA-A02139	25
		HLA-A02139	8
		HLA-A02139	9
		HLA-A02140	10
		HLA-A02140	11
		HLA-A02140	12
		HLA-A02140	13
		HLA-A02140	14
		HLA-A02140	15
		HLA-A02140	16
		HLA-A02140	17
		HLA-A02140	19
		HLA-A02140	20
		HLA-A02140	25
		HLA-A02140	8
		HLA-A02140	9
		HLA-A0214	10
		HLA-A0214	11
		HLA-A02141	10
		HLA-A02141	11
		HLA-A02141	12
		HLA-A02141	13
		HLA-A02141	14
		HLA-A02141	15
		HLA-A02141	16
		HLA-A02141	17
		HLA-A02141	19
		HLA-A0214	12
		HLA-A02141	20
		HLA-A02141	25
		HLA-A0214	13
		HLA-A0214	14
		HLA-A0214	15
		HLA-A0214	16
		HLA-A0214	17
		HLA-A02141	8
		HLA-A0214	19
		HLA-A02141	9
		HLA-A0214	20
		HLA-A0214	25
		HLA-A02142	9
		HLA-A02143	10
		HLA-A02143	11
		HLA-A02143	9
		HLA-A02144	10
		HLA-A02144	11
		HLA-A02144	9
		HLA-A02145	10
		HLA-A02145	11
		HLA-A02145	12
		HLA-A02145	13
		HLA-A02145	14
		HLA-A02145	15
		HLA-A02145	16
		HLA-A02145	17
		HLA-A02145	19
		HLA-A02145	20
		HLA-A02145	25
		HLA-A02145	8
		HLA-A02145	9
		HLA-A02146	9
		HLA-A02147	10
		HLA-A02147	11
		HLA-A02147	12
		HLA-A02147	13
		HLA-A02147	14
		HLA-A02147	15
		HLA-A02147	16
		HLA-A02147	17
		HLA-A02147	19
		HLA-A02147	20
		HLA-A02147	25
		HLA-A02147	8
		HLA-A02147	9
		HLA-A0214	8
		HLA-A02148	10
		HLA-A02148	11
		HLA-A02148	8
		HLA-A02148	9
		HLA-A0214	9
		HLA-A02149	10
		HLA-A02149	11
		HLA-A02149	12
		HLA-A02149	13
		HLA-A02149	14
		HLA-A02149	15
		HLA-A02149	16
		HLA-A02149	17
		HLA-A02149	19
		HLA-A02149	20
		HLA-A02149	25
		HLA-A02149	8
		HLA-A02149	9
		HLA-A02150	10
		HLA-A02150	11
		HLA-A02150	12
		HLA-A02150	13
		HLA-A02150	14
		HLA-A02150	15
		HLA-A02150	16
		HLA-A02150	17
		HLA-A02150	19
		HLA-A02150	20
		HLA-A02150	25
		HLA-A02150	8
		HLA-A02150	9
		HLA-A0215	10
		HLA-A0215	11
		HLA-A02151	10
		HLA-A02151	11
		HLA-A02151	12
		HLA-A02151	13
		HLA-A02151	14
		HLA-A02151	15
		HLA-A02151	16
		HLA-A02151	17
		HLA-A02151	19
		HLA-A0215	12
		HLA-A02151	20
		HLA-A02151	25
		HLA-A0215	13
		HLA-A0215	14
		HLA-A0215	15
		HLA-A0215	16
		HLA-A0215	17
		HLA-A02151	8
		HLA-A0215	19
		HLA-A02151	9
		HLA-A0215	20
		HLA-A02152	10
		HLA-A0215	25
		HLA-A02152	9
		HLA-A02153	10
		HLA-A02153	11
		HLA-A02153	12
		HLA-A02153	13
		HLA-A02153	14
		HLA-A02153	15
		HLA-A02153	16
		HLA-A02153	17
		HLA-A02153	19
		HLA-A02153	20
		HLA-A02153	25
		HLA-A02153	8
		HLA-A02153	9
		HLA-A02154	10
		HLA-A02154	11
		HLA-A02154	8
		HLA-A02154	9
		HLA-A02155	10
		HLA-A02155	11
		HLA-A02155	8
		HLA-A02155	9
		HLA-A02156	10
		HLA-A02156	11
		HLA-A02156	12
		HLA-A02156	13
		HLA-A02156	14
		HLA-A02156	15
		HLA-A02156	16
		HLA-A02156	17
		HLA-A02156	19
		HLA-A02156	20
		HLA-A02156	25
		HLA-A02156	8
		HLA-A02156	9
		HLA-A02157	10
		HLA-A02157	11
		HLA-A02157	12
		HLA-A02157	13
		HLA-A02157	14
		HLA-A02157	15
		HLA-A02157	16
		HLA-A02157	17
		HLA-A02157	19
		HLA-A02157	20
		HLA-A02157	25
		HLA-A02157	8
		HLA-A02157	9
		HLA-A0215	8
		HLA-A02158	10
		HLA-A02158	11
		HLA-A02158	12
		HLA-A02158	13
		HLA-A02158	14
		HLA-A02158	15
		HLA-A02158	16
		HLA-A02158	17
		HLA-A02158	19
		HLA-A02158	20
		HLA-A02158	25
		HLA-A02158	8
		HLA-A02158	9
		HLA-A0215	9
		HLA-A02159	10
		HLA-A02159	11
		HLA-A02159	12
		HLA-A02159	13
		HLA-A02159	14
		HLA-A02159	15
		HLA-A02159	16
		HLA-A02159	17
		HLA-A02159	19
		HLA-A02159	20
		HLA-A02159	25
		HLA-A02159	8
		HLA-A02159	9
		HLA-A02160	10
		HLA-A02160	11
		HLA-A02160	12
		HLA-A02160	13
		HLA-A02160	14
		HLA-A02160	15
		HLA-A02160	16
		HLA-A02160	17
		HLA-A02160	19
		HLA-A02160	20
		HLA-A02160	25
		HLA-A02160	8
		HLA-A02160	9
		HLA-A0216	10
		HLA-A0216	11
		HLA-A02161	10
		HLA-A02161	11
		HLA-A02161	12
		HLA-A02161	13
		HLA-A02161	14
		HLA-A02161	15
		HLA-A02161	16
		HLA-A02161	17
		HLA-A02161	19
		HLA-A0216	12
		HLA-A02161	20
		HLA-A02161	25
		HLA-A0216	13
		HLA-A0216	14
		HLA-A0216	15
		HLA-A0216	16
		HLA-A0216	17
		HLA-A02161	8
		HLA-A0216	19
		HLA-A02161	9
		HLA-A0216	20
		HLA-A02162	10
		HLA-A02162	11
		HLA-A02162	12
		HLA-A02162	13
		HLA-A02162	14
		HLA-A02162	15
		HLA-A02162	16
		HLA-A02162	17
		HLA-A02162	19
		HLA-A02162	20
		HLA-A02162	25
		HLA-A0216	25
		HLA-A02162	8
		HLA-A02162	9
		HLA-A02163	10
		HLA-A02163	11
		HLA-A02163	12
		HLA-A02163	13
		HLA-A02163	14
		HLA-A02163	15
		HLA-A02163	16
		HLA-A02163	17
		HLA-A02163	19
		HLA-A02163	20
		HLA-A02163	25
		HLA-A02163	8
		HLA-A02163	9
		HLA-A02164	10
		HLA-A02164	11
		HLA-A02164	12
		HLA-A02164	13
		HLA-A02164	14
		HLA-A02164	15
		HLA-A02164	16
		HLA-A02164	17
		HLA-A02164	19
		HLA-A02164	20
		HLA-A02164	25
		HLA-A02164	8
		HLA-A02164	9
		HLA-A02165	10
		HLA-A02165	11
		HLA-A02165	12
		HLA-A02165	13
		HLA-A02165	14
		HLA-A02165	15
		HLA-A02165	16
		HLA-A02165	17
		HLA-A02165	19
		HLA-A02165	20
		HLA-A02165	25
		HLA-A02165	8
		HLA-A02165	9
		HLA-A02166	10
		HLA-A02166	11
		HLA-A02166	12
		HLA-A02166	13
		HLA-A02166	14
		HLA-A02166	15
		HLA-A02166	16
		HLA-A02166	17
		HLA-A02166	19
		HLA-A02166	20
		HLA-A02166	25
		HLA-A02166	8
		HLA-A02166	9
		HLA-A02167	9
		HLA-A0216	8
		HLA-A02168	10
		HLA-A02168	11
		HLA-A02168	12
		HLA-A02168	13
		HLA-A02168	14
		HLA-A02168	15
		HLA-A02168	16
		HLA-A02168	17
		HLA-A02168	19
		HLA-A02168	20
		HLA-A02168	25
		HLA-A02168	8
		HLA-A02168	9
		HLA-A02169	10
		HLA-A02169	11
		HLA-A02169	9
		HLA-A02170	10
		HLA-A02170	11
		HLA-A02170	9
		HLA-A0217	11
		HLA-A02171	10
		HLA-A02171	11
		HLA-A02171	12
		HLA-A02171	13
		HLA-A02171	14
		HLA-A02171	15
		HLA-A02171	16
		HLA-A02171	17
		HLA-A02171	19
		HLA-A0217	12
		HLA-A02171	20
		HLA-A02171	25
		HLA-A0217	13
		HLA-A0217	14
		HLA-A0217	15
		HLA-A0217	16
		HLA-A0217	17
		HLA-A02171	8
		HLA-A0217	19
		HLA-A02171	9
		HLA-A0217	20
		HLA-A02172	10
		HLA-A02172	11
		HLA-A0217	25
		HLA-A02172	8
		HLA-A02172	9
		HLA-A02173	10
		HLA-A02173	11
		HLA-A02173	12
		HLA-A02173	13
		HLA-A02173	14
		HLA-A02173	15
		HLA-A02173	16
		HLA-A02173	17
		HLA-A02173	19
		HLA-A02173	20
		HLA-A02173	25
		HLA-A02173	8
		HLA-A02173	9
		HLA-A02174	10
		HLA-A02174	11
		HLA-A02174	12
		HLA-A02174	13
		HLA-A02174	14
		HLA-A02174	15
		HLA-A02174	16
		HLA-A02174	17
		HLA-A02174	19
		HLA-A02174	20
		HLA-A02174	25
		HLA-A02174	8
		HLA-A02174	9
		HLA-A02175	10
		HLA-A02175	11
		HLA-A02175	12
		HLA-A02175	13
		HLA-A02175	14
		HLA-A02175	15
		HLA-A02175	16
		HLA-A02175	17
		HLA-A02175	19
		HLA-A02175	20
		HLA-A02175	25
		HLA-A02175	8
		HLA-A02175	9
		HLA-A02176	10
		HLA-A02176	11
		HLA-A02176	12
		HLA-A02176	13
		HLA-A02176	14
		HLA-A02176	15
		HLA-A02176	16
		HLA-A02176	17
		HLA-A02176	19
		HLA-A02176	20
		HLA-A02176	25
		HLA-A02176	8
		HLA-A02176	9
		HLA-A02177	10
		HLA-A02177	11
		HLA-A02177	12
		HLA-A02177	13
		HLA-A02177	14
		HLA-A02177	15
		HLA-A02177	16
		HLA-A02177	17
		HLA-A02177	19
		HLA-A02177	20
		HLA-A02177	25
		HLA-A02177	8
		HLA-A02177	9
		HLA-A0217	8
		HLA-A02178	10
		HLA-A02178	11
		HLA-A02178	9
		HLA-A02179	10
		HLA-A02179	11
		HLA-A02179	8
		HLA-A02179	9
		HLA-A02180	10
		HLA-A02180	11
		HLA-A02180	9
		HLA-A0218	10
		HLA-A0218	11
		HLA-A02181	10
		HLA-A02181	11
		HLA-A02181	12
		HLA-A02181	13
		HLA-A02181	14
		HLA-A02181	15
		HLA-A02181	16
		HLA-A02181	17
		HLA-A02181	19
		HLA-A0218	12
		HLA-A02181	20
		HLA-A02181	25
		HLA-A0218	13
		HLA-A0218	14
		HLA-A0218	15
		HLA-A0218	16
		HLA-A0218	17
		HLA-A02181	8
		HLA-A0218	19
		HLA-A02181	9
		HLA-A0218	20
		HLA-A02182	10
		HLA-A02182	11
		HLA-A02182	12
		HLA-A02182	13
		HLA-A02182	14
		HLA-A02182	15
		HLA-A02182	16
		HLA-A02182	17
		HLA-A02182	19
		HLA-A02182	20
		HLA-A02182	25
		HLA-A0218	25
		HLA-A02182	8
		HLA-A02182	9
		HLA-A02183	10
		HLA-A02183	11
		HLA-A02183	12
		HLA-A02183	13
		HLA-A02183	14
		HLA-A02183	15
		HLA-A02183	16
		HLA-A02183	17
		HLA-A02183	19
		HLA-A02183	20
		HLA-A02183	25
		HLA-A02183	8
		HLA-A02183	9
		HLA-A02184	10
		HLA-A02184	11
		HLA-A02184	12
		HLA-A02184	13
		HLA-A02184	14
		HLA-A02184	15
		HLA-A02184	16
		HLA-A02184	17
		HLA-A02184	19
		HLA-A02184	20
		HLA-A02184	25
		HLA-A02184	8
		HLA-A02184	9
		HLA-A02185	10
		HLA-A02185	11
		HLA-A02185	12
		HLA-A02185	13
		HLA-A02185	14
		HLA-A02185	15
		HLA-A02185	16
		HLA-A02185	17
		HLA-A02185	19
		HLA-A02185	20
		HLA-A02185	25
		HLA-A02185	8
		HLA-A02185	9
		HLA-A02186	10
		HLA-A02186	11
		HLA-A02186	8
		HLA-A02186	9
		HLA-A02187	10
		HLA-A02187	11
		HLA-A02187	12
		HLA-A02187	13
		HLA-A02187	14
		HLA-A02187	15
		HLA-A02187	16
		HLA-A02187	17
		HLA-A02187	19
		HLA-A02187	20
		HLA-A02187	25
		HLA-A02187	8
		HLA-A02187	9
		HLA-A0218	8
		HLA-A02188	10
		HLA-A02188	11
		HLA-A02188	12
		HLA-A02188	13
		HLA-A02188	14
		HLA-A02188	15
		HLA-A02188	16
		HLA-A02188	17
		HLA-A02188	19
		HLA-A02188	20
		HLA-A02188	25
		HLA-A02188	8
		HLA-A02188	9
		HLA-A0218	9
		HLA-A02189	10
		HLA-A02189	11
		HLA-A02189	12
		HLA-A02189	13
		HLA-A02189	14
		HLA-A02189	15
		HLA-A02189	16
		HLA-A02189	17
		HLA-A02189	19
		HLA-A02189	20
		HLA-A02189	25
		HLA-A02189	8
		HLA-A02189	9
		HLA-A02190	10
		HLA-A02190	11
		HLA-A02190	12
		HLA-A02190	13
		HLA-A02190	14
		HLA-A02190	15
		HLA-A02190	16
		HLA-A02190	17
		HLA-A02190	19
		HLA-A02190	20
		HLA-A02190	25
		HLA-A02190	8
		HLA-A02190	9
		HLA-A0219	10
		HLA-A0219	11
		HLA-A02191	10
		HLA-A0219	12
		HLA-A0219	13
		HLA-A0219	14
		HLA-A0219	15
		HLA-A0219	16
		HLA-A0219	17
		HLA-A0219	19
		HLA-A02191	9
		HLA-A0219	20
		HLA-A02192	10
		HLA-A02192	11
		HLA-A02192	12
		HLA-A02192	13
		HLA-A02192	14
		HLA-A02192	15
		HLA-A02192	16
		HLA-A02192	17
		HLA-A02192	19
		HLA-A02192	20
		HLA-A02192	25
		HLA-A0219	25
		HLA-A02192	8
		HLA-A02192	9
		HLA-A02193	10
		HLA-A02193	11
		HLA-A02193	12
		HLA-A02193	13
		HLA-A02193	14
		HLA-A02193	15
		HLA-A02193	16
		HLA-A02193	17
		HLA-A02193	19
		HLA-A02193	20
		HLA-A02193	25
		HLA-A02193	8
		HLA-A02193	9
		HLA-A02194	10
		HLA-A02194	11
		HLA-A02194	12
		HLA-A02194	13
		HLA-A02194	14
		HLA-A02194	15
		HLA-A02194	16
		HLA-A02194	17
		HLA-A02194	19
		HLA-A02194	20
		HLA-A02194	25
		HLA-A02194	8
		HLA-A02194	9
		HLA-A02195	10
		HLA-A02195	11
		HLA-A02195	12
		HLA-A02195	13
		HLA-A02195	14
		HLA-A02195	15
		HLA-A02195	16
		HLA-A02195	17
		HLA-A02195	19
		HLA-A02195	20
		HLA-A02195	25
		HLA-A02195	8
		HLA-A02195	9
		HLA-A02196	10
		HLA-A02196	11
		HLA-A02196	12
		HLA-A02196	13
		HLA-A02196	14
		HLA-A02196	15
		HLA-A02196	16
		HLA-A02196	17
		HLA-A02196	19
		HLA-A02196	20
		HLA-A02196	25
		HLA-A02196	8
		HLA-A02196	9
		HLA-A02197	10
		HLA-A02197	11
		HLA-A02197	12
		HLA-A02197	13
		HLA-A02197	14
		HLA-A02197	15
		HLA-A02197	16
		HLA-A02197	17
		HLA-A02197	19
		HLA-A02197	20
		HLA-A02197	25
		HLA-A02197	8
		HLA-A02197	9
		HLA-A0219	8
		HLA-A02198	10
		HLA-A02198	11
		HLA-A02198	12
		HLA-A02198	13
		HLA-A02198	14
		HLA-A02198	15
		HLA-A02198	16
		HLA-A02198	17
		HLA-A02198	19
		HLA-A02198	20
		HLA-A02198	25
		HLA-A02198	8
		HLA-A02198	9
		HLA-A02199	10
		HLA-A02199	11
		HLA-A02199	12
		HLA-A02199	13
		HLA-A02199	14
		HLA-A02199	15
		HLA-A02199	16
		HLA-A02199	17
		HLA-A02199	19
		HLA-A02199	20
		HLA-A02199	25
		HLA-A02199	8
		HLA-A02199	9
		HLA-A02200	10
		HLA-A02200	11
		HLA-A02200	12
		HLA-A02200	13
		HLA-A02200	14
		HLA-A02200	15
		HLA-A02200	16
		HLA-A02200	17
		HLA-A02200	19
		HLA-A02200	20
		HLA-A02200	25
		HLA-A02200	8
		HLA-A02200	9
		HLA-A0220	10
		HLA-A0220	11
		HLA-A02201	10
		HLA-A02201	11
		HLA-A02201	12
		HLA-A02201	13
		HLA-A02201	14
		HLA-A02201	15
		HLA-A02201	16
		HLA-A02201	17
		HLA-A02201	19
		HLA-A0220	12
		HLA-A02201	20
		HLA-A02201	25
		HLA-A0220	13
		HLA-A0220	14
		HLA-A0220	15
		HLA-A0220	16
		HLA-A0220	17
		HLA-A02201	8
		HLA-A0220	19
		HLA-A02201	9
		HLA-A0220	20
		HLA-A02202	10
		HLA-A02202	11
		HLA-A02202	12
		HLA-A02202	13
		HLA-A02202	14
		HLA-A02202	15
		HLA-A02202	16
		HLA-A02202	17
		HLA-A02202	19
		HLA-A02202	20
		HLA-A02202	25
		HLA-A0220	25
		HLA-A02202	8
		HLA-A02202	9
		HLA-A02203	10
		HLA-A02203	11
		HLA-A02203	12
		HLA-A02203	13
		HLA-A02203	14
		HLA-A02203	15
		HLA-A02203	16
		HLA-A02203	17
		HLA-A02203	19
		HLA-A02203	20
		HLA-A02203	25
		HLA-A02203	8
		HLA-A02203	9
		HLA-A02204	10
		HLA-A02204	11
		HLA-A02204	12
		HLA-A02204	13
		HLA-A02204	14
		HLA-A02204	15
		HLA-A02204	16
		HLA-A02204	17
		HLA-A02204	19
		HLA-A02204	20
		HLA-A02204	25
		HLA-A02204	8
		HLA-A02204	9
		HLA-A02205	10
		HLA-A02205	11
		HLA-A02205	12
		HLA-A02205	13
		HLA-A02205	14
		HLA-A02205	15
		HLA-A02205	16
		HLA-A02205	17
		HLA-A02205	19
		HLA-A02205	20
		HLA-A02205	25
		HLA-A02205	8
		HLA-A02205	9
		HLA-A02206	10
		HLA-A02206	11
		HLA-A02206	12
		HLA-A02206	13
		HLA-A02206	14
		HLA-A02206	15
		HLA-A02206	16
		HLA-A02206	17
		HLA-A02206	19
		HLA-A02206	20
		HLA-A02206	25
		HLA-A02206	8
		HLA-A02206	9
		HLA-A02207	10
		HLA-A02207	11
		HLA-A02207	12
		HLA-A02207	13
		HLA-A02207	14
		HLA-A02207	15
		HLA-A02207	16
		HLA-A02207	17
		HLA-A02207	19
		HLA-A02207	20
		HLA-A02207	25
		HLA-A02207	8
		HLA-A02207	9
		HLA-A0220	8
		HLA-A02208	10
		HLA-A02208	11
		HLA-A02208	12
		HLA-A02208	13
		HLA-A02208	14
		HLA-A02208	15
		HLA-A02208	16
		HLA-A02208	17
		HLA-A02208	19
		HLA-A02208	20
		HLA-A02208	25
		HLA-A02208	8
		HLA-A02208	9
		HLA-A0220	9
		HLA-A02209	10
		HLA-A02209	11
		HLA-A02209	8
		HLA-A02209	9
		HLA-A02210	10
		HLA-A02210	11
		HLA-A02210	12
		HLA-A02210	13
		HLA-A02210	14
		HLA-A02210	15
		HLA-A02210	16
		HLA-A02210	17
		HLA-A02210	19
		HLA-A02210	20
		HLA-A02210	25
		HLA-A02210	8
		HLA-A02210	9
		HLA-A0221	10
		HLA-A0221	11
		HLA-A02211	10
		HLA-A02211	11
		HLA-A02211	12
		HLA-A02211	13
		HLA-A02211	14
		HLA-A02211	15
		HLA-A02211	16
		HLA-A02211	17
		HLA-A02211	19
		HLA-A0221	12
		HLA-A02211	20
		HLA-A02211	25
		HLA-A0221	13
		HLA-A0221	14
		HLA-A0221	15
		HLA-A0221	16
		HLA-A0221	17
		HLA-A02211	8
		HLA-A0221	19
		HLA-A02211	9
		HLA-A0221	20
		HLA-A02212	10
		HLA-A02212	11
		HLA-A02212	12
		HLA-A02212	13
		HLA-A02212	14
		HLA-A02212	15
		HLA-A02212	16
		HLA-A02212	17
		HLA-A02212	19
		HLA-A02212	20
		HLA-A02212	25
		HLA-A0221	25
		HLA-A02212	8
		HLA-A02212	9
		HLA-A02213	10
		HLA-A02213	11
		HLA-A02213	12
		HLA-A02213	13
		HLA-A02213	14
		HLA-A02213	15
		HLA-A02213	16
		HLA-A02213	17
		HLA-A02213	19
		HLA-A02213	20
		HLA-A02213	25
		HLA-A02213	8
		HLA-A02213	9
		HLA-A02214	10
		HLA-A02214	11
		HLA-A02214	12
		HLA-A02214	13
		HLA-A02214	14
		HLA-A02214	15
		HLA-A02214	16
		HLA-A02214	17
		HLA-A02214	19
		HLA-A02214	20
		HLA-A02214	25
		HLA-A02214	8
		HLA-A02214	9
		HLA-A02215	10
		HLA-A02215	11
		HLA-A02215	12
		HLA-A02215	13
		HLA-A02215	14
		HLA-A02215	15
		HLA-A02215	16
		HLA-A02215	17
		HLA-A02215	19
		HLA-A02215	20
		HLA-A02215	25
		HLA-A02215	8
		HLA-A02215	9
		HLA-A02216	10
		HLA-A02216	11
		HLA-A02216	12
		HLA-A02216	13
		HLA-A02216	14
		HLA-A02216	15
		HLA-A02216	16
		HLA-A02216	17
		HLA-A02216	19
		HLA-A02216	20
		HLA-A02216	25
		HLA-A02216	8
		HLA-A02216	9
		HLA-A02217	10
		HLA-A02217	11
		HLA-A02217	12
		HLA-A02217	13
		HLA-A02217	14
		HLA-A02217	15
		HLA-A02217	16
		HLA-A02217	17
		HLA-A02217	19
		HLA-A02217	20
		HLA-A02217	25
		HLA-A02217	8
		HLA-A02217	9
		HLA-A0221	8
		HLA-A02218	10
		HLA-A02218	11
		HLA-A02218	12
		HLA-A02218	13
		HLA-A02218	14
		HLA-A02218	15
		HLA-A02218	16
		HLA-A02218	17
		HLA-A02218	19
		HLA-A02218	20
		HLA-A02218	25
		HLA-A02218	8
		HLA-A02218	9
		HLA-A0221	9
		HLA-A02219	10
		HLA-A02219	9
		HLA-A02220	10
		HLA-A02220	11
		HLA-A02220	12
		HLA-A02220	13
		HLA-A02220	14
		HLA-A02220	15
		HLA-A02220	16
		HLA-A02220	17
		HLA-A02220	19
		HLA-A02220	20
		HLA-A02220	25
		HLA-A02220	8
		HLA-A02220	9
		HLA-A0222	10
		HLA-A0222	11
		HLA-A02221	10
		HLA-A02221	11
		HLA-A02221	12
		HLA-A02221	13
		HLA-A02221	14
		HLA-A02221	15
		HLA-A02221	16
		HLA-A02221	17
		HLA-A02221	19
		HLA-A0222	12
		HLA-A02221	20
		HLA-A02221	25
		HLA-A0222	13
		HLA-A0222	14
		HLA-A0222	15
		HLA-A0222	16
		HLA-A0222	17
		HLA-A02221	8
		HLA-A0222	19
		HLA-A02221	9
		HLA-A0222	20
		HLA-A0222	25
		HLA-A02224	10
		HLA-A02224	11
		HLA-A02224	12
		HLA-A02224	13
		HLA-A02224	14
		HLA-A02224	15
		HLA-A02224	16
		HLA-A02224	17
		HLA-A02224	19
		HLA-A02224	20
		HLA-A02224	25
		HLA-A02224	8
		HLA-A02224	9
		HLA-A0222	8
		HLA-A02228	10
		HLA-A02228	11
		HLA-A02228	12
		HLA-A02228	13
		HLA-A02228	14
		HLA-A02228	15
		HLA-A02228	16
		HLA-A02228	17
		HLA-A02228	19
		HLA-A02228	20
		HLA-A02228	25
		HLA-A02228	8
		HLA-A02228	9
		HLA-A0222	9
		HLA-A02229	10
		HLA-A02229	11
		HLA-A02229	8
		HLA-A02229	9
		HLA-A02230	10
		HLA-A02230	11
		HLA-A02230	8
		HLA-A02230	9
		HLA-A0223	10
		HLA-A0223	11
		HLA-A02231	10
		HLA-A02231	11
		HLA-A02231	12
		HLA-A02231	13
		HLA-A02231	14
		HLA-A02231	15
		HLA-A02231	16
		HLA-A02231	17
		HLA-A02231	19
		HLA-A0223	12
		HLA-A02231	20
		HLA-A02231	25
		HLA-A0223	13
		HLA-A0223	14
		HLA-A0223	15
		HLA-A0223	16
		HLA-A0223	17
		HLA-A02231	8
		HLA-A0223	19
		HLA-A02231	9
		HLA-A0223	20
		HLA-A02232	10
		HLA-A02232	11
		HLA-A0223	25
		HLA-A02232	8
		HLA-A02232	9
		HLA-A02233	10
		HLA-A02233	11
		HLA-A02233	12
		HLA-A02233	13
		HLA-A02233	14
		HLA-A02233	15
		HLA-A02233	16
		HLA-A02233	17
		HLA-A02233	19
		HLA-A02233	20
		HLA-A02233	25
		HLA-A02233	8
		HLA-A02233	9
		HLA-A02234	10
		HLA-A02234	11
		HLA-A02234	12
		HLA-A02234	13
		HLA-A02234	14
		HLA-A02234	15
		HLA-A02234	16
		HLA-A02234	17
		HLA-A02234	19
		HLA-A02234	20
		HLA-A02234	25
		HLA-A02234	8
		HLA-A02234	9
		HLA-A02235	10
		HLA-A02235	11
		HLA-A02235	12
		HLA-A02235	13
		HLA-A02235	14
		HLA-A02235	15
		HLA-A02235	16
		HLA-A02235	17
		HLA-A02235	19
		HLA-A02235	20
		HLA-A02235	25
		HLA-A02235	8
		HLA-A02235	9
		HLA-A02236	10
		HLA-A02236	11
		HLA-A02236	12
		HLA-A02236	13
		HLA-A02236	14
		HLA-A02236	15
		HLA-A02236	16
		HLA-A02236	17
		HLA-A02236	19
		HLA-A02236	20
		HLA-A02236	25
		HLA-A02236	8
		HLA-A02236	9
		HLA-A02237	10
		HLA-A02237	11
		HLA-A02237	12
		HLA-A02237	13
		HLA-A02237	14
		HLA-A02237	15
		HLA-A02237	16
		HLA-A02237	17
		HLA-A02237	19
		HLA-A02237	20
		HLA-A02237	25
		HLA-A02237	8
		HLA-A02237	9
		HLA-A0223	8
		HLA-A02238	10
		HLA-A02238	11
		HLA-A02238	12
		HLA-A02238	13
		HLA-A02238	14
		HLA-A02238	15
		HLA-A02238	16
		HLA-A02238	17
		HLA-A02238	19
		HLA-A02238	20
		HLA-A02238	25
		HLA-A02238	8
		HLA-A02238	9
		HLA-A0223	9
		HLA-A02239	10
		HLA-A02239	11
		HLA-A02239	12
		HLA-A02239	13
		HLA-A02239	14
		HLA-A02239	15
		HLA-A02239	16
		HLA-A02239	17
		HLA-A02239	19
		HLA-A02239	20
		HLA-A02239	25
		HLA-A02239	8
		HLA-A02239	9
		HLA-A02240	10
		HLA-A02240	11
		HLA-A02240	12
		HLA-A02240	13
		HLA-A02240	14
		HLA-A02240	15
		HLA-A02240	16
		HLA-A02240	17
		HLA-A02240	19
		HLA-A02240	20
		HLA-A02240	25
		HLA-A02240	8
		HLA-A02240	9
		HLA-A0224	10
		HLA-A0224	11
		HLA-A02241	10
		HLA-A02241	11
		HLA-A02241	12
		HLA-A02241	13
		HLA-A02241	14
		HLA-A02241	15
		HLA-A02241	16
		HLA-A02241	17
		HLA-A02241	19
		HLA-A0224	12
		HLA-A02241	20
		HLA-A02241	25
		HLA-A0224	13
		HLA-A0224	14
		HLA-A0224	15
		HLA-A0224	16
		HLA-A0224	17
		HLA-A02241	8
		HLA-A0224	19
		HLA-A02241	9
		HLA-A0224	20
		HLA-A02242	10
		HLA-A02242	11
		HLA-A02242	12
		HLA-A02242	13
		HLA-A02242	14
		HLA-A02242	15
		HLA-A02242	16
		HLA-A02242	17
		HLA-A02242	19
		HLA-A02242	20
		HLA-A02242	25
		HLA-A0224	25
		HLA-A02242	8
		HLA-A02242	9
		HLA-A02243	10
		HLA-A02243	11
		HLA-A02243	12
		HLA-A02243	13
		HLA-A02243	14
		HLA-A02243	15
		HLA-A02243	16
		HLA-A02243	17
		HLA-A02243	19
		HLA-A02243	20
		HLA-A02243	25
		HLA-A02243	8
		HLA-A02243	9
		HLA-A02244	10
		HLA-A02244	11
		HLA-A02244	9
		HLA-A02245	10
		HLA-A02245	11
		HLA-A02245	12
		HLA-A02245	13
		HLA-A02245	14
		HLA-A02245	15
		HLA-A02245	16
		HLA-A02245	17
		HLA-A02245	19
		HLA-A02245	20
		HLA-A02245	25
		HLA-A02245	8
		HLA-A02245	9
		HLA-A02246	10
		HLA-A02246	11
		HLA-A02246	12
		HLA-A02246	13
		HLA-A02246	14
		HLA-A02246	15
		HLA-A02246	16
		HLA-A02246	17
		HLA-A02246	19
		HLA-A02246	20
		HLA-A02246	25
		HLA-A02246	8
		HLA-A02246	9
		HLA-A02247	9
		HLA-A0224	8
		HLA-A02248	10
		HLA-A02248	11
		HLA-A02248	9
		HLA-A0224	9
		HLA-A02249	10
		HLA-A02249	11
		HLA-A02249	12
		HLA-A02249	13
		HLA-A02249	14
		HLA-A02249	15
		HLA-A02249	16
		HLA-A02249	17
		HLA-A02249	19
		HLA-A02249	20
		HLA-A02249	25
		HLA-A02249	8
		HLA-A02249	9
		HLA-A0225	10
		HLA-A0225	11
		HLA-A02251	10
		HLA-A02251	11
		HLA-A02251	12
		HLA-A02251	13
		HLA-A02251	14
		HLA-A02251	15
		HLA-A02251	16
		HLA-A02251	17
		HLA-A02251	19
		HLA-A0225	12
		HLA-A02251	20
		HLA-A02251	25
		HLA-A0225	13
		HLA-A0225	14
		HLA-A0225	15
		HLA-A0225	16
		HLA-A0225	17
		HLA-A02251	8
		HLA-A0225	19
		HLA-A02251	9
		HLA-A0225	20
		HLA-A02252	10
		HLA-A02252	11
		HLA-A02252	12
		HLA-A02252	13
		HLA-A02252	14
		HLA-A02252	15
		HLA-A02252	16
		HLA-A02252	17
[truncated: 19,510 more rows]

## Sheet: Table S2
Allele	Tag	Peptide	PSSMHCpan	NetMHC	NetMHCpan	PickPocket	Nebula	sNebula	SMM
HLA-B0702	YES	APAFVVIADL	38.6287	57.78	67.6	190.108	NA	0.863485	109.099
HLA-B0702	YES	APAHVSTIGV	57.6876	157.07	223.2	476.884	1.22651	0.180497	188.721
HLA-B0702	YES	RPPIFIRRLH	183.95	1021.45	3384	1844.1	NA	0.80023	277.217
HLA-B0702	YES	APATPATDPA	206.483	112.36	251.4	482.072	NA	0.0692638	261.71
HLA-B0702	YES	MPILTLTRAL	14.7284	12.52	9.2	78.2861	2.02084	0.559031	88.8833
HLA-B0702	YES	QPQWIAASII	26.6626	505.63	228.2	251.868	2.02084	0.864322	359.6
HLA-B0702	YES	SPGYVLGIFL	13.8247	139.76	154.7	371.823	NA	0.887433	90.3275
HLA-B0702	YES	APGSPTNLEF	38.4074	129.38	275.9	922.678	1.22651	-0.155129	145.821
HLA-B0702	YES	LPQIGGEAIF	22.2527	198.63	177.5	482.072	1.5901	0.552479	265.351
HLA-B0702	YES	APHHKILAKA	107.836	301.95	285	1050.6	NA	0.76321	503.292
HLA-B0702	YES	TPQASTTEAI	4.96442	55.87	67	283.702	1.50445	0.225795	190.467
HLA-B0702	YES	APIMDEEREI	89.1487	754.87	2102.8	1276.5	2.02084	0.478673	269.662
HLA-B0702	YES	RPMFAVGLLF	4.17913	13.69	20.3	149.838	2.02084	1	7.47859
HLA-B0702	YES	APLPGNVLVY	95.1392	3416.36	2841	3975.68	2.02084	0.808332	6036.98
HLA-B0702	YES	FPAGLTYSQL	10.5569	38.81	44.7	72.5758	1.76804	0.493936	181.895
HLA-B0702	YES	SPNLAWPLIV	22.0117	405.13	522.2	631.809	1.22651	0.111648	176.125
HLA-B0702	YES	APSYGMRCVG	50.086	881.26	587.4	1534.27	NA	1	194.455
HLA-B0702	YES	QPFLALGFFL	206.881	1246.2	1101.3	497.976	1.65152	0.562008	363.764
HLA-B0702	YES	IPAFIKSVSI	19.7246	100.04	55	134.472	NA	0.725769	205.031
HLA-B0702	YES	GPMPVTVASA	15.3381	43.86	80.2	214.136	NA	0.638377	70.7652
HLA-B0702	YES	CPASKKESVI	96.0068	274.06	183.7	348.452	1.41053	0.229451	88.6788
HLA-B0702	YES	FPANINDKQI	30.4771	1033.24	1100.7	251.868	2.02084	0.807317	926.446
HLA-B0702	YES	DPMVIENGIL	126.457	2428.12	2654.3	257.378	1.5901	0.337378	1275.91
HLA-B0702	YES	EPEKDIRELL	273.428	5962.19	5697.6	922.678	1.41053	-0.0424785	1709.31
HLA-B0702	YES	KPRDVSSVEL	15.1926	11.22	6.8	86.293	2.02084	0.800612	17.7754
HLA-B0702	YES	EPVTYDIDDY	702.995	35128.3	33309	16053.8	NA	0.54911	66346.8
HLA-B0702	YES	LPMTVAAMGV	20.0862	145.59	273.4	367.822	2.02084	0.779068	131.468
HLA-B0702	YES	VPTSRTTWSI	6.41046	76.15	101.5	666.931	2.02084	0.627385	160.258
HLA-B0702	YES	APSASAFFGM	51.098	90.76	128.6	286.788	1.22651	-0.0331028	286.959
HLA-B0702	NO	ILCSLMEHWA	6559.42	41474	41209.2	50000	NA	-0.661423	81624.4
HLA-B0702	NO	AFEFINSLLK	50000	33579.3	39444.2	50000	1.06119	-0.85918	37395.6
HLA-B0702	NO	RLRPGGKKKY	348.368	18797.2	19102.3	46857.2	1.98242	0.507127	10935
HLA-B0702	NO	IVDCLTEMYY	2757.87	38672.5	38418.5	50000	1.28729	-0.58667	112933
HLA-B0702	NO	ERILSTYLGR	50000	37326.6	40727.4	50000	NA	-1	460066
HLA-B0702	NO	VPLDEDFRKY	445.941	22706.8	21028	9447.76	NA	0.222577	35303.7
HLA-B0702	NO	RIWHIMFIFS	4686.97	22727.2	37992.8	36931.7	NA	-0.481486	13925.8
HLA-B0702	NO	ELFARSSDPR	50000	35160.2	33787.7	50000	1.02084	-1	362093
HLA-B0702	NO	KITTESIVIW	11122.7	34424.7	35754.8	50000	NA	0.164336	20315.1
HLA-B0702	NO	QPYPQSQPQY	243.709	8856.01	8609.9	6755.55	1.18949	-0.74581	20082.6
HLA-B0702	NO	WFRRFHLAMH	7707	13653.9	22014.9	8664.37	NA	-0.640602	5981.64
HLA-B0702	NO	GTITGGVCYY	1990.06	36809.6	35948	50000	NA	-0.844595	51620.2
HLA-B0702	NO	LPLTSLVITY	214.881	11636.4	7976.2	3685.69	1.39564	-0.307916	8726.1
HLA-B0702	NO	LADQLIHLHY	13043.9	36356.8	36480.1	49461.9	NA	0.157698	137347
HLA-B0702	NO	FRDYVDRFYK	8890.41	38898.3	37006.5	50000	NA	0	34026.7
HLA-B0702	NO	FNHCINSEPK	2836.96	39014.2	36717.7	35367.4	NA	-0.377094	23595
HLA-B0702	NO	QVPLRPMTSK	22993.4	10972.5	16532.9	50000	NA	-0.325648	13207.5
HLA-B0702	NO	EPLSPDTCLL	143.647	3616.28	2951.5	598.537	1.39564	-0.348254	3046.63
HLA-B0702	NO	DPGNPNCLEW	424.253	26993.6	25954.2	8664.37	1.1931	-0.596541	10515.3
HLA-B0702	NO	ETINEEAAEW	50000	40067.4	39828	50000	NA	-0.846314	42152.2
HLA-B0702	NO	EPIKDMEIIF	130.147	10834.6	9828	1453.47	1.39564	-0.317896	1454.86
HLA-B0702	NO	KAVRLIKFLY	5857.3	22385.1	27976.6	50000	1.97467	0.16925	25575.3
HLA-B0702	NO	DPVYISQFSY	459.749	28582.7	21228.5	4106.84	1.02084	-0.591851	43034.8
HLA-B0702	NO	QQWNFAGIEA	11818.3	33974	32497	23444.6	NA	-0.757243	20884.3
HLA-B0702	NO	KQYIVATLMK	6699.65	27366.5	38622.7	50000	1.17376	-0.781293	19311.7
HLA-B0702	NO	TPTIEDDKIV	34.2229	14850.2	18508.6	2904.96	1.02084	-0.81321	1332.97
HLA-B0702	NO	RQAGVQYSRA	2786.9	29585.5	25316.3	13947.3	NA	-0.811951	14717
HLA-B0702	NO	MTSPALVSAA	2795.99	16648.5	9807.5	4242.33	NA	-0.837209	19716.1
HLA-B0702	NO	AVFKDSFLGK	50000	34535.1	38089.9	50000	NA	-1	82950.7
HLA-A0205	YES	IQIMKVEEI	41.3177	30785	158.3	277.629	NA	1	NA
HLA-A0205	YES	AAAKAAAAV	22.3834	163.65	154.7	704.005	2.02979	0.546314	NA
HLA-A0205	YES	AAGIGILTV	572.874	17966.8	1554.9	1864.16	1.94114	0.909023	NA
HLA-A0205	YES	TINGHNAEV	65.1587	19458.6	298.1	166.96	NA	1	NA
HLA-A0205	YES	AIVDKVPSV	7.22977	384.59	21	96.1536	2.02979	1	NA
HLA-A0205	YES	SVINEINKI	7.68029	32523.3	171.7	396.762	NA	1	NA
HLA-A0205	YES	FVKQGEEEV	47.8404	1828.13	186.1	186.038	NA	1	NA
HLA-A0205	YES	YQAEIPDRL	1	33105.6	8.7	81.7487	NA	1	NA
HLA-A0205	YES	YLEPGPVTA	533.312	16499.9	500.5	205.066	1.93196	0.838069	NA
HLA-A0205	YES	ALAKAAAAM	95.2796	259.85	263	174.345	1.86468	0.38549	NA
HLA-A0205	YES	YIAHLRQIL	72.8806	35974.1	248.1	230.984	NA	1	NA
HLA-A0205	YES	ALAVMVDHL	38.5517	10437.7	46.4	40.0266	NA	1	NA
HLA-A0205	YES	YIAEEYSRL	10.0351	8340.41	10.5	57.2025	NA	1	NA
HLA-A0205	YES	ILAQEIVKA	21.1875	12911.6	240.9	79.1378	NA	1	NA
HLA-A0205	YES	AMAKAAAAV	14.8733	34.74	26.5	29.8866	1.86468	0.625608	NA
HLA-A0205	YES	AMALLSEGL	414.755	31530.3	32.7	47.5918	NA	1	NA
HLA-A0205	YES	SQSVIHNLL	57.8907	47106.3	126	487.316	NA	1	NA
HLA-A0205	YES	VLKEIVERV	2.4966	1152.27	67.3	38.7482	2.02979	1	NA
HLA-A0205	YES	NIVPVIAKA	8.92748	41225.3	375.6	427.98	NA	0.929055	NA
HLA-A0205	YES	KTASINQNV	15.1464	13768.3	77.4	214.136	NA	1	NA
HLA-A0205	YES	FQEAIISKL	12.18	36950.8	63.9	306.024	NA	0.935115	NA
HLA-A0205	YES	ITSELVSKI	13.9925	13145.1	255.1	466.675	NA	1	NA
HLA-A0205	YES	SIAEQAHEL	1.84791	17287.2	58.4	104.847	NA	1	NA
HLA-A0205	YES	TVVKAISGV	19.0316	1081.52	40	257.378	NA	1	NA
HLA-A0205	YES	YLVAYQAKV	1	9.03	16.6	15.9565	2.02979	0.852113	NA
HLA-A0205	NO	TRFKLFPQK	17939.9	34842.5	34866.6	50000	NA	0.530028	NA
HLA-A0205	NO	MWAQDAAMY	9490.9	38666.7	25978.1	34237.8	NA	0.200939	NA
HLA-A0205	NO	YLEPAIAKY	199.584	25621.6	7256.3	2469.77	1.36677	-0.0174995	NA
HLA-A0205	NO	HPWNHDAPH	37475.8	43114.4	41557.1	50000	NA	0.482636	NA
HLA-A0205	NO	AEMWAQDAA	14490	42653.7	8426.4	5210.57	NA	0.278555	NA
HLA-A0205	NO	KTADSECKH	527.237	45343	34899.8	17130.6	NA	1	NA
HLA-A0205	NO	HQHQARFIS	50000	42905	12599.2	10191.1	NA	0.902442	NA
HLA-A0205	NO	IVPMWWIQC	4224.52	8002.1	6559.7	3307.72	NA	0.693221	NA
HLA-A0205	NO	NRPIKSLLI	50000	45065.2	29515.2	33144.3	NA	0.392141	NA
HLA-A0205	NO	ADAKAAAAV	180.481	956.54	5194.1	2469.77	1.02979	-0.481625	NA
HLA-A0205	NO	VARTRTVPA	34190.3	44946.9	9080.3	5932.98	NA	1	NA
HLA-A0205	NO	MASMLLCSH	10234.3	43576.8	20856.3	20813.9	NA	0.814669	NA
HLA-A0205	NO	ESMCPMSVF	50000	47394.1	4306.1	32085.8	NA	0.82633	NA
HLA-A0205	NO	TGQCMVNGR	50000	46792.3	31668.8	50000	NA	1	NA
HLA-A0205	NO	IVWSKGGCK	50000	41012.7	31487	28485.5	NA	1	NA
HLA-A0205	NO	SDSGRKCCQ	50000	47866.1	44243.4	50000	NA	1	NA
HLA-A0205	NO	KDVCMTNPM	50000	41491.6	5588.8	6399.79	NA	0.834863	NA
HLA-A0205	NO	RRQAKKAKL	2281.08	41084.2	32050.7	28485.5	NA	0.842205	NA
HLA-A0205	NO	DWDFIQMLN	50000	47645	39430.5	50000	NA	0.734927	NA
HLA-A0205	NO	ELIIDPIPT	50000	41034.4	6050.2	1517.76	NA	0.350649	NA
HLA-A0205	NO	MRTTTMNTT	50000	45825.3	20471.1	26695	NA	0.874392	NA
HLA-A0205	NO	HFGQSTVDK	50000	45118.8	38899.1	50000	NA	0.654495	NA
HLA-A0205	NO	THLIDCKPR	50000	47669.8	37570.1	50000	NA	0.98375	NA
HLA-A0205	NO	PSQPTGDFP	50000	47906.6	40251.2	50000	NA	0.456603	NA
HLA-A0205	NO	FGGSLLGNG	50000	42775.7	17244.6	11233.4	NA	1	NA
HLA-A3101	YES	AAASSLLYK	64.7672	628.62	808.5	1362.11	NA	-0.0991343	752.437
HLA-A3101	YES	AALDGTFQR	52.1423	85.24	61.2	625.01	1.7483	0.671905	48.247
HLA-A3101	YES	RAFWGQVQK	24.5082	55.1	70.5	456.685	1.05688	-0.030797	88.6074
HLA-A3101	YES	AAQERRVPR	118.523	9.76	18.8	1097.07	NA	0.554185	17.5578
HLA-A3101	YES	EQRLPLLPK	372.5	8937.64	1051.6	4676.23	1.17533	-0.124989	7185.72
HLA-A3101	YES	GSFCTQLNR	25.7219	50.93	61.8	828.057	1.53761	0.126646	62.8738
HLA-A3101	YES	RVRRLNWAA	1267.94	1261.53	536.8	2751.98	1.18243	-0.21413	1550.49
HLA-A3101	YES	AARILSEKR	496.376	138.24	103.7	6062.77	1.17533	-0.265652	201.127
HLA-A3101	YES	RVFDKADGK	40.7544	551.6	777.5	883.597	1.18742	0.137342	483.582
HLA-A3101	YES	AAYFVGYLK	24.1563	55.03	76.3	531.377	1.76016	0.655059	80.4396
HLA-A3101	YES	VFFKQWFEK	12.87	30.91	32.1	384.09	1.12599	0.0440362	86.9901
HLA-A3101	YES	RRNNRVFFR	24.4914	13.99	42.7	704.005	1.44629	0.32693	5.0173
HLA-A3101	YES	ILQLIRHGR	43.3286	19.34	18.6	688.934	1.54838	0.491843	27.6994
HLA-A3101	YES	AGGDWFTSR	102.672	89.24	185.2	1196.26	NA	0.802576	181.748
HLA-A3101	YES	AIFASSMTK	19.6581	598.52	1017.9	652.654	1.76016	0.271743	921.446
HLA-A3101	YES	LTFLHTLYK	8.16917	80.24	56.6	384.09	1.31762	0.404715	160.868
HLA-A3101	YES	KCLNIMLGK	48.3377	860.66	1133.3	1672.99	1.79411	0.630871	1217.5
HLA-A3101	YES	TLAVPYNMR	49.0679	145.26	198.3	1469.28	1.54838	0.116486	205.338
HLA-A3101	YES	AIFQSSMTR	20.0364	113.14	99.1	573.186	1.97791	0.451206	166.138
HLA-A3101	YES	AIKILIGFR	67.5287	18.04	18.2	743.14	1.97791	1	33.0727
HLA-A3101	YES	AIKILTGFR	76.3864	24.31	18.3	1073.58	NA	1	50.754
HLA-A3101	YES	AILQSSMTR	50.5487	354.12	262	973.969	1.76016	0.206666	341.562
HLA-A3101	YES	GTYVSSVPR	10.1362	10.82	17.8	423.374	1.97791	0.792983	19.6549
HLA-A3101	YES	MQSSFFMNR	4.47625	6.37	7.7	371.823	1.97791	0.714303	11.816
HLA-A3101	YES	SFNHVLKRK	76.7137	368.11	467	1904.94	1.35103	0.0522736	536.377
HLA-A3101	YES	AISDYDYYR	15.0935	8.39	16.8	233.497	1.97791	0.604142	22.8807
HLA-A3101	YES	TFKVPHAKR	33.9787	11.81	33.5	1469.28	1.97791	0.58919	24.973
HLA-A3101	YES	KMLTFDVFR	8.9127	2.87	4	196.38	1.97791	0.794313	2.79557
HLA-A3101	YES	HLYPVARQR	71.1767	32.05	46.1	645.631	1.97791	0.804544	41.1595
HLA-A3101	YES	TVMDIISRK	9.89457	369.89	360.9	631.809	1.97791	0.524427	351.132
HLA-A3101	YES	ALFDRPAFK	17.3495	60.71	53.4	471.752	1.25027	-0.131461	133.19
HLA-A3101	YES	QTQTYNIGK	64.4259	735.8	539.8	1196.26	1.76016	0.301121	1223.12
HLA-A3101	YES	GFCIPSRSK	115.882	3274.21	1361.9	4382.3	1.17533	-0.197889	2468.71
HLA-A3101	YES	KVMALPIPH	72.7887	221.34	130.7	1017.05	1.25152	0.125881	302.322
HLA-A3101	YES	TTNIWMKFR	5.78087	8.27	16.6	432.636	1.97791	0.884623	11.1807
HLA-A3101	YES	ALKKLIIDR	165.869	83.21	69	1864.16	1.24653	-0.300974	123.729
HLA-A3101	YES	YTLFQQTGR	65.7548	142.43	95.4	631.809	1.54838	0.160471	111.55
HLA-A3101	YES	ALMRWRHPR	3.65898	3.2	3.5	140.42	1.25849	0.311358	4.45113
HLA-A3101	YES	KVGHVGLYR	21.1343	18.28	16	487.316	1.97791	0.688893	16.1611
HLA-A3101	YES	GVWTRDGNR	38.5938	88.93	95.7	1550.96	1.44629	0.273574	62.8738
HLA-A3101	YES	ALRGVAVGR	482.673	39.46	33.8	1183.39	1.97791	0.839724	142.715
HLA-A3101	YES	MQLSRLTLR	13.3984	8.79	9.7	625.01	1.97791	0.970097	11.7077
HLA-A3101	YES	KMKDPKMYH	22.9916	44.54	88.2	735.143	1.05129	-0.194811	72.522
HLA-A3101	YES	KLIHEWCCR	8.97966	37.95	42.8	409.852	NA	0.735855	62.2974
HLA-A3101	YES	RVYINVVVK	17.5212	73.58	346.9	344.702	1.33777	0.383249	72.6892
HLA-A3101	YES	AMAFHLTTR	21.9786	9.03	17.4	476.884	1.97791	0.920767	29.0048
HLA-A3101	YES	MQYMTIQQK	10.6432	256.88	659	727.232	1.97791	0.672946	178.02
HLA-A3101	YES	TVLEFILQK	30.634	1275.65	1179.4	837.065	1.2699	0.271968	747.257
HLA-A3101	YES	IITPVVFYR	12.028	4.9	7.8	211.831	1.97791	0.895298	6.2441
HLA-A3101	YES	VVFEDGLPR	30.0204	445.96	218.4	560.916	1.18496	0.216493	123.444
HLA-A3101	YES	ANFSVIFDR	97.447	57.48	63.9	585.724	NA	0.553116	33.302
HLA-A3101	YES	KWLKIITPK	17.2025	80.59	60.8	466.675	1.44629	0.33038	185.982
HLA-A3101	YES	APQFSLWRR	298.003	528	382.1	2216.49	NA	0.195048	254.372
HLA-A3101	YES	KSISSIFGY	41.3161	723.46	628.8	776.009	1.72903	0.319363	938.577
HLA-A3101	YES	SIYAGNTPK	11.3626	186.46	279.7	405.442	1.16658	-0.0672249	454.433
HLA-A3101	YES	AQHAPDAAK	216.026	1182.04	1937.1	2216.49	1.97791	0.660839	1234.44
HLA-A3101	YES	ASFKAGKLR	120.342	76.07	50.7	1437.83	1.12549	0.0438327	93.8577
HLA-A3101	YES	ISLNSMYTR	8.02684	9.11	11.4	348.452	1.7483	0.625475	17.1187
HLA-A3101	YES	ASAFFGMSR	36.9432	30.18	23.3	973.969	1.53761	0.271264	83.4584
HLA-A3101	YES	YMPSMKRFR	37.7615	30.9	48.5	828.057	1.97791	0.76531	62.1541
HLA-A3101	YES	RALKYDFNH	124.339	642.17	970.7	1864.16	1.35268	0.342847	288.715
HLA-A3101	YES	ASLPTTIAK	86.5813	375.27	760.3	1050.6	1.24018	-0.193387	929.972
HLA-A3101	YES	ASNKPISNR	29.9389	17.15	24.7	995.274	NA	-0.218741	37.2795
HLA-A3101	YES	ASYRLCLYR	7.93538	5.69	7.8	340.993	1.20794	0.130791	10.653
HLA-A3101	YES	SLMSRVVYK	11.3003	14.57	23.8	296.25	1.08108	-0.104509	71.3625
HLA-A3101	YES	RTYSLLNRK	4.12255	15.78	33.1	306.024	1.07525	0.0301163	55.2675
HLA-A3101	YES	ATGFPFFDR	36.0483	23.41	40.1	560.916	1.60351	0.356109	40.6883
HLA-A3101	YES	ATKSEHTGR	52.9252	16.43	22.9	625.01	NA	0.792656	61.7263
HLA-A3101	YES	ATLTEGVYR	57.0371	26.32	29.1	363.864	NA	0.822157	36.5149
HLA-A3101	YES	HLNIPIGFK	40.1614	344	328	801.611	1.97791	0.690105	323.944
HLA-A3101	YES	LNAWGCAFR	86.0806	117.21	27.8	1085.26	NA	0.290503	117.346
HLA-A3101	YES	RSRPSGDLR	32.6661	14.41	24.4	1262.76	NA	0.308088	27.2565
HLA-A3101	YES	ATREGKHGK	82.9506	284.25	516.6	810.331	1.97791	0.813758	611.604
HLA-A3101	YES	ATSIYTIER	48.6829	55.51	40.2	883.597	1.23012	-0.132795	91.2998
HLA-A3101	YES	ATVKNVVLR	107.622	48.89	96.1	855.376	1.79411	0.478731	69.4177
HLA-A3101	YES	ATYGTAVNK	70.4912	310.2	522.9	652.654	1.15589	-0.0465875	481.36
HLA-A3101	YES	ATYGWNLVK	11.4275	171.37	106.1	466.675	1.97791	0.757926	350.324
HLA-A3101	YES	ATYTGVFDK	45.7628	249.81	286	497.976	1.15183	-0.184856	326.19
HLA-A3101	YES	MYFHRRDLR	12.9368	4.42	7.6	554.879	1.97791	0.889584	6.72156
HLA-A3101	YES	AVDLSHFLR	80.1774	46.69	68.7	567.017	NA	0.378533	55.5226
HLA-A3101	YES	AVDPAKAYK	311.373	802.92	692.3	688.934	1.16819	0.0147078	625.85
HLA-A3101	YES	AVFDSFVER	13.1453	8.59	12.4	238.605	1.12108	0.157636	18.0913
HLA-A3101	YES	TNFESFTVK	32.3033	2426.3	2923.7	1073.58	1.76016	0.475287	700.6
HLA-A3101	YES	AVFIHNFKR	9.29671	5.18	7.9	286.788	1.97791	1	9.36419
HLA-A3101	YES	RCFYVELIR	48.2619	424.01	190.4	2264.98	NA	0.47503	143.374
HLA-A3101	YES	ATFEVFLAK	15.0784	98.22	115.6	283.702	1.20645	0.107783	196.097
HLA-A3101	YES	AVHDFFKFR	13.0024	4.86	7.6	466.675	1.7483	0.60639	14.7391
HLA-A3101	YES	AVHECFVKR	41.7627	13.56	23.6	503.394	1.53761	0.523093	25.9699
HLA-A3101	YES	AVIIRGHLR	34.9526	17.49	30.9	1017.05	1.17533	0.141636	21.3044
HLA-A3101	YES	AVYGNIKHK	61.5465	1531.82	1612	727.232	1.23012	0.0766981	1008.02
HLA-A3101	YES	AVLMHRGKR	48.4291	44.99	49.3	984.564	NA	0.748818	49.5987
HLA-A3101	YES	STQSVLCVK	23.5716	228.35	99.4	801.611	1.76016	0.580735	368.528
HLA-A3101	YES	AVNAATYNR	29.7395	10.99	16.4	333.693	1.15541	0.00729064	17.3169
HLA-A3101	YES	VLFMVAWGK	39.903	636.28	576.4	497.976	1.97791	0.771475	505.208
HLA-A3101	YES	KSCICYGSY	88.6131	2054.42	2007.6	2693.07	1.76369	0.156124	2827.94
HLA-A3101	YES	AVSMANIFR	42.7805	33.27	28.6	711.664	1.97791	0.704342	73.1931
HLA-A3101	YES	AVTAALHRK	113.831	1519.96	1244.1	1196.26	1.14065	-0.253359	778.879
HLA-A3101	YES	NMKPNFWSR	16.3134	7.59	10.9	241.2	1.54838	0.0842768	19.8367
HLA-A3101	YES	AVLMHKGKR	79.2637	78.1	96.5	1276.5	NA	0.6874	69.258
HLA-A3101	YES	AVYLLDGLR	76.7751	66.81	84.5	1028.11	1.25956	0.565455	71.3625
HLA-A3101	YES	NMLSIINKR	46.4239	44.54	81.5	819.146	1.97791	0.600604	52.0559
HLA-A3101	YES	HISCLTFGR	41.7298	15.76	33.3	401.079	1.96656	0.558328	56.9469
HLA-A3101	YES	AATIQTPTK	602.453	10453.8	7790.5	8387.64	1.35268	-0.015332	3668.34
HLA-A3101	YES	CALPFTSAR	78.2007	35.84	23	1362.11	1.82985	0.554164	59.4936
HLA-A3101	YES	CFKEASFSK	91.0747	534.68	146.5	1133.26	1.3503	0.138728	541.34
HLA-A3101	NO	RAPKVRLSL	1229.15	11643.3	13227	20589.9	1.17215	-0.593571	6478.43
HLA-A3101	NO	IQDEIVAAY	1931.15	16901	19934.9	5743.49	1.21633	-0.852484	23904
HLA-A3101	NO	RRFQHKDGH	3409.67	24761.2	24238.8	11355.6	1.01317	-0.415476	10080.2
HLA-A3101	NO	DIVRVFNEY	1105.35	18346.7	25321	10302	1.09309	-0.691562	60321.2
HLA-A3101	NO	DVIGNDRQE	50000	40702.3	46322.9	50000	0.977911	-0.805994	908804
HLA-A3101	NO	LERIKANIF	50000	34119.5	40072.2	50000	1.06229	-0.854074	502887
HLA-A3101	NO	AIEKDRLDK	1532.7	18984	18517.6	5869.13	0.977911	-0.534746	21304.4
HLA-A3101	NO	TEAEKWPFF	6605.16	29066.4	29587.1	30069	1.13453	-0.813116	133804
HLA-A3101	NO	KELYPLTSL	6865.49	19300.3	17915.2	21269.2	1.97363	0.263188	55394.9
HLA-A3101	NO	EYKKSLYKF	2552.07	17425.4	16456.7	14882.8	1.10962	-0.450458	26029.8
HLA-A3101	NO	ETDVMTRGQ	50000	38392.8	36670.5	50000	0.977911	-0.796911	1.22312e+06
HLA-A3101	NO	IPRRNVATL	8081.05	27590	30061.5	42509.4	1.05163	-0.938082	41924.7
HLA-A3101	NO	LVTPSMAMR	70.3009	71.33	136	922.678	1.46977	0.0348552	81.1839
HLA-A3101	NO	YIIRVTTEL	726.049	11502.4	13948.6	10757.6	1.25323	-0.582709	22257.2
HLA-A3101	NO	VTDLENRLK	703.374	13130.9	11545.1	4151.52	1.15346	-0.618752	12401.4
HLA-A3101	NO	GLFDFVNFV	170.516	3559.72	2119	3567.97	1.2976	-0.237117	1772.03
HLA-A3101	NO	HPLSHFVNL	3994.78	13590.4	22404.7	11112.5	1.2689	-0.712452	7087.12
HLA-A3101	NO	ENAVWDQYK	821.241	17143	9637.3	4196.68	1.35869	-0.363767	5854.23
HLA-A3101	NO	LILFVLALY	244.875	2000.63	5586.4	1785.2	0.977911	-0.849411	4134.95
HLA-A3101	NO	KSRCASPST	10523	16499	8131.3	21269.2	0.992253	-0.589287	29612.2
HLA-A3101	NO	APRQPGLMA	50000	37896.7	37166.2	50000	1.22576	-0.740947	582734
HLA-A3101	NO	VRDPKTSEI	50000	39828.8	38552.2	50000	1.01758	-0.902366	994191
HLA-A3101	NO	NMLREGLSP	33186.8	33178.1	39030.2	34986.8	1.06811	-0.421724	340777
HLA-A3101	NO	RPAFPAGTF	10608.8	29772.1	25743.9	43911.9	0.99741	-0.864832	102913
HLA-A3101	NO	QENEIYTYF	3211.8	19415.7	26515.4	10641.9	1.06176	-0.802957	26391.9
HLA-A3101	NO	FIMLEGETK	441.376	11936.4	10335.1	2496.64	1.62195	-0.104078	10702.1
HLA-A3101	NO	ERLKIRGAL	50000	32903.9	32768.5	50000	1.93759	0.135625	457583
HLA-A3101	NO	LFLDGIDKA	17943.4	24683.9	30451.7	21734.5	NA	0.0173034	73870.3
HLA-A3101	NO	KILSVFFLA	647.969	428.36	399.6	973.969	1.97791	0.655527	384.123
HLA-A3101	NO	TYSAGIVQI	6604.17	17557.3	14750.7	9550.53	NA	0.477477	19836.7
HLA-A3101	NO	EFTSFFYRY	319.722	8034.2	10406.9	3236.91	0.977911	-0.858042	4513.05
HLA-A3101	NO	FAEGVVAFL	10971.4	17945.6	29567.6	12117.3	1.03276	-0.762902	14807.1
HLA-A3101	NO	ETQTGMHAH	1699.34	15992.3	20311.5	5267.25	1.1171	-0.383881	10103.5
HLA-A3101	NO	EEKAFSPEV	50000	38391.9	36316.3	50000	NA	-0.333172	673705
HLA-A3101	NO	PVDEYITTY	2534.95	34649.2	35985	9759.45	1.00618	-0.853889	131362
HLA-A3101	NO	PSEKRIGAY	6998.65	33289.2	40370.7	34986.8	1.12094	-0.750062	131060
HLA-A3101	NO	FMGRLGPEY	607.571	16770	18519.8	8853.9	1.16835	-0.581286	24915.5
HLA-A3101	NO	YLDMVLAFL	1568.57	9811.44	12200.8	6682.85	1.24033	-0.356403	16922.7
HLA-A3101	NO	RRFDTFKAF	1202.84	18631.6	18497.6	11112.5	1.1244	-0.662518	18300.8
HLA-A3101	NO	IARIENEMK	765.845	8546.4	4742	6903.33	0.977911	-0.939225	5565.06
HLA-A3101	NO	QQDTNSAGL	15136.9	31479.9	34557.1	29425.3	1.0105	-0.914465	189876
HLA-A3101	NO	VQIPEKKCF	2322.68	26698.8	36588.8	25564.3	1.00328	-0.901455	92783.3
HLA-A3101	NO	YRKPSGGVF	14276.1	36195.1	35434.4	50000	1.17102	-0.665665	422153
HLA-A3101	NO	YEFLQPILL	20349.1	30181.1	27038.9	29425.3	NA	-0.139217	133497
HLA-A3101	NO	DIVGGLFTY	1352.28	21856.6	24782.9	4936.17	1.15877	-0.696502	98055.1
HLA-A3101	NO	LVRGNSPVF	1608.84	27899.5	23961.8	17695.7	1.25752	-0.623608	60321.2
HLA-A3101	NO	AHSKAETEA	50000	40559	42393.7	50000	0.977911	-0.825038	821240
HLA-A3101	NO	FWLMVYEGL	4784.8	10930.4	10432.8	11479.2	1.35435	-0.176678	44923.1
HLA-A3101	NO	NTIVFGIYK	27.692	261.12	338.6	819.146	0.977911	-0.475233	303.019
HLA-A3101	NO	AHSTIMPRL	14640.4	26490.4	27081.3	42509.4	1.1057	-0.639558	71527
HLA-A3101	NO	NMAPEKVDF	16193.2	26626.9	33449.8	15710.1	1.09709	-0.919916	84036.9
HLA-A3101	NO	RPFNNILNL	720.88	16366.2	17062.1	8853.9	NA	-0.118975	8007
HLA-A3101	NO	SLICGAALY	391.095	6547.01	8780.7	3066.45	1.48677	-0.0688026	16161.1
HLA-A3101	NO	ALSMADIFI	4742.93	20988	16711.2	12790.9	1.11775	-0.366742	35519.8
HLA-A3101	NO	QLMYALEPR	98.7107	163.62	78.9	652.654	0.977911	-0.612505	124.873
HLA-A3101	NO	ETEQPTLDY	17391.6	35965.9	41046.4	41151.8	1.11767	-0.808802	1.55765e+06
HLA-A3101	NO	WPAGRLVEA	50000	40076.5	35282.2	50000	1.05907	-0.649877	281495
HLA-A3101	NO	SEIDLILGY	3203.31	20180.6	24985.4	12382.3	NA	-0.389126	208195
HLA-A3101	NO	TIDKSSPLY	985.786	25794.3	24908.5	18478.4	1.62274	-0.312177	143044
HLA-A3101	NO	PLLPIFFCL	463.047	5241.16	10572	4883.05	1.38092	-0.280563	4948.46
HLA-A3101	NO	HPVHAGPIA	50000	38334.2	42829.4	50000	1.99621	0.0705882	555226
HLA-A3101	NO	VIYQYMDDL	1642.21	28613.7	25349.7	13797.3	1.40943	-0.596609	43000.2
HLA-A3101	NO	VPADHRLAF	6058.38	31411.8	31072.1	36931.7	1.1517	-0.936296	93857.7
HLA-A3101	NO	APAKKAAPA	50000	37673.4	35020.1	50000	0.993072	-0.93767	117077
HLA-A3101	NO	VAGTGVQFY	1166.58	19672.2	24985.1	10414	0.977911	-0.624418	19519.6
HLA-A3101	NO	ELALTDVEK	2158.1	22534.3	14301.3	5620.54	1.16369	-0.566375	22880.7
HLA-A3101	NO	GYSFSIPGY	566.931	12949.8	11675.8	6610.93	1.11041	-0.808134	23413.7
HLA-A3101	NO	CTEETKRNI	15849.4	25385.7	35308.9	21734.5	1.17579	-0.797565	64784.3
HLA-A3101	NO	ILKGKFQTA	5573.35	18054.3	15316.7	10874.6	1.05169	-0.79712	10362.6
HLA-A3101	NO	LVYNHCEHG	8253.57	21607.9	25074.2	8032.38	0.977911	-0.624517	43099.3
HLA-A3101	NO	FHARFVQAL	31932.3	29455.2	28421.1	43911.9	1.02407	-0.900986	102913
HLA-A3101	NO	LLACAGLAY	1125.51	15870.9	18855.7	7208.66	1.77533	0.33133	70383.4
HLA-A3101	NO	VVAVGGLAI	7151.68	27952.4	28619.2	21500.6	1.06715	-0.759134	86990.1
HLA-A3101	NO	NIVTFINDY	2840.38	20062.8	24638	14407.5	0.977911	-0.860624	97604.5
HLA-A3101	NO	FHGVAKNPV	49081.5	33525.9	35299.3	45360.7	1.05238	-0.806653	128964
HLA-A3101	NO	SREVISHRL	17377.9	32205.4	31975.5	50000	1.07141	-0.694105	165375
HLA-A3101	NO	MLRKKQITV	480.198	7979.97	8007.2	15044.7	1.03327	-0.78655	5363.77
HLA-A3101	NO	IIYYQLAGY	186.163	10679.2	7888.5	1619.56	1.22213	-0.574966	6508.34
HLA-A3101	NO	FQKDAKVLF	2239.88	12567.8	27115.3	8208.09	1.1575	-0.919978	9151.03
HLA-A3101	NO	LLPSTDVNK	305.441	8527.93	10810.6	3766.31	0.977911	-0.797327	4513.05
HLA-A3101	NO	MPAYIRNTL	2014.93	19174.8	18386.7	21269.2	1.50456	-0.725831	16690.5
HLA-A3101	NO	NSSKVSQNY	1240.16	21150.6	28587.7	16405	1.26995	-0.736872	53514.3
HLA-A3101	NO	DIKLIDIAL	7074.78	26986.6	32985.5	35752.1	1.00464	-0.831529	84036.9
HLA-A3101	NO	SAFNDDGIY	604.14	30472.5	29966.7	11857.9	0.977911	-0.914812	41159.5
HLA-A3101	NO	WLKHIEKNY	718.803	21645.5	19224	12382.3	1.06475	-0.757399	41924.7
HLA-A3101	NO	VVDFSQFSR	96.5141	246.28	166.1	984.564	1.67533	0.244488	150.131
HLA-A3101	NO	EPADHLAIM	50000	37047.3	39579.2	50000	1.11476	-0.84534	333020
HLA-A3101	NO	IFVDTMSIY	339.635	8982.91	16604.5	8664.37	0.977911	-1	11336.3
HLA-A3101	NO	AAFQSSMTK	43.3764	3358.93	2320.4	1407.05	1.6204	-0.0484565	1665.21
HLA-A3101	NO	YVLDHLIVV	530.523	12131.8	10214.3	6755.55	NA	-0.197584	10267.6
HLA-A3101	NO	FPLTQRDVL	35626.5	36220.2	39544.6	50000	1.23338	-0.853555	132578
HLA-A3101	NO	TVDSLSPLK	226.346	9391.9	5764.9	3766.31	1.62438	-0.132746	4780.46
HLA-A3101	NO	LLGEHGVAF	4132.87	25076.1	28723.2	11986.9	1.11556	-0.769178	46288.2
HLA-A3101	NO	AFGLFWLVW	1204.46	13780.4	28216.8	15881	0.977911	-0.753821	26513.7
HLA-A3101	NO	WRFDSRLAF	2493.49	30698.8	24198.9	24218	NA	0.118619	214028
HLA-A3101	NO	AIHPFALLL	1653.7	10844.8	5728.1	11604	0.977911	-0.499204	11761.7
HLA-A3101	NO	NFSIIELPY	985.362	12156.8	12120.8	10414	0.977911	-0.869227	29071.7
HLA-A3101	NO	RVDFCGKGY	864.245	13817	15453.2	5743.49	1.17574	-0.688715	19882.5
HLA-A3101	NO	YPARVKCAL	9229.18	22878	31520.4	35367.4	1.1495	-0.850869	64784.3
HLA-A3101	NO	NSDYMMWVG	41301.7	34030.3	32668.7	13212.9	0.977911	-0.620506	373654
HLA-A3101	NO	DMYQSVCRK	44.8916	7005.13	5465.4	1391.91	1.55268	-0.137157	2330.61
HLA-A3101	NO	KLLWFLTGT	1845.22	6224.08	4096.4	4196.68	1.11552	-0.363123	5526.75
HLA-A3101	NO	TAKVIKLVK	98.7315	1830.78	2242.9	3890.57	0.977911	-0.838641	491.439
HLA-A3101	NO	IAFCNWAFV	147.09	1370.84	3344.7	2635.42	1.1364	-0.237942	1310.6
HLA-A3101	NO	AMQDPNPEV	1384.16	13193.3	14223.9	19505.6	1.31846	-0.356424	15082.4
HLA-A0201	YES	NSLDPMTNSGCATAL	1440.66	2882.95	3130.6	2264.98	NA	0.46215	NA
HLA-A0201	YES	CDSELEIKRYKNRVA	1211.25	34549.7	42982.6	50000	2.01191	0.371464	NA
HLA-A0201	YES	AAAVRDISEASVFDA	1662.4	26890.7	33039.4	5932.98	NA	-0.181978	NA
HLA-A0201	YES	SAAFEDLRVLSFIRG	179.467	13958.7	28672.6	50000	2.01191	0.381116	NA
HLA-A0201	NO	FVSGNWMWMQGTWDK	537.094	16558.5	23851.6	10191.1	NA	0.0617284	NA
HLA-A0201	NO	QRSTLERTSKASLER	4647.27	32921.7	39075.4	50000	NA	0.0561208	NA
HLA-A0201	NO	LKFSLPFPFLYKFLL	1168.86	1470.81	2425.4	2032.71	NA	0.0476453	NA
HLA-A0201	NO	CVLWLSRRIFTVGQQ	255.331	609.58	8654.2	15541.1	NA	0.682739	NA
HLA-B4402	YES	EEMPLNVADLI	332.577	490.06	504.2	503.394	NA	0.647836	NA
HLA-B4402	YES	AEAFEAIPRAL	19.8387	757.78	818.6	759.397	1.92848	0.813692	NA
HLA-B4402	YES	EELTVQVARVY	77.1726	1638.17	1044.6	451.771	1.92848	0.953939	NA
HLA-B4402	YES	EEAQFETKKLY	11.1471	2090.48	1057.1	605.049	1.92848	0.961035	NA
HLA-B4402	YES	EEIAIIPSKKL	10.6421	4943.39	2718.2	1584.89	1.92848	0.834903	NA
HLA-B4402	YES	AEALRLPYEQW	6.02088	66.81	101.1	218.82	NA	1	NA
HLA-B4402	NO	LSVCVCCDAIM	33188.6	37453.2	38045.4	20149.1	NA	-0.219747	NA
HLA-B4402	NO	AYISSEATTPV	4196.39	36732.4	29424.6	19088.1	NA	-0.330838	NA
HLA-B4402	NO	FDHGADMTGQP	50000	45421.5	44867.6	50000	NA	-0.349942	NA
HLA-B4402	NO	RSLYNTVATLY	477.308	28584.3	23137.4	5681.68	1.16066	-0.229892	NA
HLA-B4402	NO	VMNSNTLLSAW	36.6336	13272.9	9546.5	1785.2	NA	1	NA
HLA-B4402	NO	VPVWKEATTTL	3672.5	40606	41139.8	50000	1.84512	0.139022	NA
HLA-B4002	YES	RETLLNSATTSL	17.5388	92.02	102.8	202.859	NA	0.933416	NA
HLA-B4002	YES	HESELSQASAAA	102.794	2642.16	2717.1	652.654	NA	1	NA
HLA-B4002	YES	AEFLAEHPNVTL	11.0695	128.92	41.6	115.571	NA	1	NA
HLA-B4002	YES	AEFLSEHPNVTL	9.51623	109.52	51.9	115.571	NA	1	NA
HLA-B4002	YES	ASVSTVLTSKYR	6095.29	46534.3	44058.5	50000	NA	0.88328	NA
HLA-B4002	YES	REAFLVNSDLTL	16.0389	184	29.3	151.468	NA	1	NA
HLA-B4002	YES	REFGAGPLFNQI	38.5625	106.87	44	118.099	NA	1	NA
HLA-B4002	NO	EHQKSMDCARTS	29987.4	38810	28499.7	50000	NA	0.868572	NA
HLA-B4002	NO	TGQEVGVTPDDG	50000	27999.9	35807.9	50000	NA	1	NA
HLA-B4002	NO	DPHGPVQLSYYD	11607.1	46037	44636.2	50000	NA	0.698218	NA
HLA-B4002	NO	LVGKLNWASQIY	3361.88	42793.7	38058.6	50000	1.93056	0.873405	NA
HLA-B4002	NO	RIAGQERRHTVS	7014.97	42678.6	33360.9	39408.8	NA	0.811758	NA
HLA-B4002	NO	SSVEPPQCQVAR	1296.13	34944.8	34678.5	50000	NA	0.856749	NA
HLA-B4002	NO	LHNWIPECNVFP	2665.49	42535.2	33052.6	50000	NA	1	NA
HLA-B4201	YES	FPVKPQVPLR	49.7929	197.3	136.3	2032.71	NA	1	312.342
HLA-B4201	NO	NTQGYFPDWQ	540.304	38457.6	39022.2	50000	NA	0	42917.1
HLA-A0205	YES	QQLEHPTQAAL	54.1227	42424.4	6797.5	1804.62	NA	1	NA
HLA-A0205	YES	AVADENQNHHL	3.23698	44950.2	7699.7	461.653	NA	1	NA
HLA-A0205	YES	SQITAIEAQHL	143.266	42170	1152.2	828.057	NA	1	NA
HLA-A0205	NO	LCCPLWRLASA	2480.26	44448.7	20127.6	22209.9	NA	0.869437	NA
HLA-A0205	NO	AEMWAQDAAMY	4423.08	46495.6	26093.9	50000	NA	0.331481	NA
HLA-A0205	NO	HDFQHMQVMPV	60.1042	39782.3	2436.6	3807.28	NA	0.959839	NA
HLA-B4201	YES	APRTLVYLL	56.1	38.36	9.4	48.1095	2.18826	0.238749	5.26926
HLA-B4201	YES	RPMTYKAAF	1	11.7	4.8	37.107	NA	1	4.87248
HLA-B4201	YES	FPFKYAAAF	3.5643	11.82	5.7	68.014	2.03333	0.59203	11.4485
HLA-B4201	YES	LPQFATAAT	528.492	77.11	30.5	306.024	2.26966	0.618488	21.7646
HLA-B4201	NO	WTVNDIQKL	2667.73	18580.9	14510.4	7287.08	NA	1	27526.4
HLA-B4201	NO	SDYLELDTI	50000	38017.8	27634.2	12930	NA	0	108081
HLA-B4201	NO	LSPRTLNAW	2481.5	15477	22950.6	24481.5	NA	0	9156.93
HLA-B4201	NO	KYQLKHIVW	1597.84	30197.1	26332.4	46857.2	NA	1	43827.8
HLA-A1101	YES	SSFERFEIFPK	32.147	9.9	9.9	124.664	NA	0.74023	12.5055
HLA-A1101	YES	ACQGVGGPGHK	213.177	21462.7	21521.3	12930	NA	0.0554558	22085.1
HLA-A1101	YES	RSLFNTIATLY	3.87641	1766.33	1212.9	2551.25	1.99446	0.598333	1343.07
HLA-A1101	YES	AVINTTCNYGQ	659.874	20296.4	11124.2	4242.33	NA	0.377358	203.283
HLA-A1101	NO	STHEANTMAMM	272.391	20394.1	17829.5	6262.79	NA	-0.436008	7380.74
HLA-A1101	NO	VPVWKEATTTL	5841.13	40257.8	41822.8	50000	2.02644	0.0654211	50944.8
HLA-A1101	NO	KVADVDLAVPV	518.874	24625	19519.1	4936.17	1.28603	-0.203791	22136
HLA-A1101	NO	ACQGVGGPSHK	75.723	17521.2	15263.9	12930	NA	-0.230022	22808.7
HLA-A0201	YES	ADGNGTIDFPEFL	1647.91	9482.17	11525	17888.2	NA	0.40331	NA
HLA-A0201	YES	ILSGDKSENVQDL	614.55	8370.51	8791.9	323.035	NA	0.265321	NA
HLA-A0201	YES	RKEATDPRPCEVE	3518.73	28562	39171.1	50000	NA	0.554841	NA
HLA-A0201	YES	LKVNQIGSVTESL	1628.55	17249.6	18519	8950.22	NA	-0.0229739	NA
HLA-A0201	NO	CFTSLVWAPLILA	6350.09	1176.34	3390.8	3133.53	NA	0.685704	NA
HLA-A0201	NO	FNTHVIHICNPVF	1595.91	2686.58	3518.9	34986.8	NA	0.168443	NA
HLA-A0201	NO	PHQHCITWAVDDR	4425.3	19964	29724.1	50000	NA	-0.0824597	NA
HLA-A0201	NO	RPSTRMQHSRNDI	2095.1	35931.7	32281.5	50000	NA	-0.0289159	NA
HLA-B8301	YES	MPYHGYHII	2.7205	219.55	403.1	280.649	2.1756	1	546.94
HLA-B8301	YES	APRARTAAF	1.66247	143.34	62.2	188.062	1.47655	0.339073	155.934
HLA-B8301	YES	APRGFRAAF	2.76846	127.08	109.6	140.42	1.43806	0.295514	143.86
HLA-B8301	YES	ASMDNTSPM	66.1179	1154.55	1688	3307.72	2.1756	1	1527.36
HLA-B8301	NO	SRHIILLVD	36777.2	34540.7	35089.9	19717.8	NA	1	39349.6
HLA-B8301	NO	RVRWRNYAL	7.98173	2379.66	3409.9	4429.97	1.99675	0.490228	4466.22
HLA-B8301	NO	MSWGWRLPF	1	2237.34	2073	2469.77	2.05243	0.656274	1632.83
HLA-B8301	NO	YIISTHYQF	123.52	4601.74	5052.6	3807.28	2.04451	0.613746	5983.29
HLA-B5301	YES	CPTQGEPYL	27.4673	97.27	152.8	837.065	NA	0.907586	161.02
HLA-B5301	YES	LPSDFFPSV	10.1424	310.46	220	963.487	1.82932	0.581154	519.852
HLA-B5301	YES	APFMSDLQF	52.303	169	114.4	228.498	1.62629	0.487494	400.756
HLA-B5301	YES	LPNVDLTTM	6.54315	34.78	42.9	508.87	1.83187	0.514213	122.993
HLA-B5301	YES	CPTQGEPSL	19.7367	198.83	261.4	696.429	2.0243	0.965555	189.182
HLA-B5301	YES	YPAEITLTW	1	2.81	2.5	25.6857	1.51731	0.594911	2.31675
HLA-B5301	YES	FPHCLAFSI	1.07452	7.9	12.1	77.4437	2.0243	1	18.9618
HLA-B5301	YES	SPETQQMII	12.6646	465.28	1696.5	767.658	1.63531	0.318202	805.156
HLA-B5301	YES	VPINVAEAY	18.509	119.81	92.3	461.653	1.43562	0.24841	240.924
HLA-B5301	YES	MALKDFKEF	135.568	138.16	100	801.611	2.0243	0.951919	97.0242
HLA-B5301	YES	CPLERFAEL	98.5156	262.38	294.8	645.631	2.0243	0.772701	441.448
HLA-B5301	YES	LPFDKSTIM	4.18728	200.86	95.9	299.473	2.01323	0.854264	224.326
HLA-B5301	YES	CPNCYDSVM	8.76068	60.79	83.6	352.242	1.81736	0.621526	130.281
HLA-B5301	YES	CPNSYDSIM	6.77545	27.97	82	337.323	1.86826	0.603256	43.14
HLA-B5301	YES	DPTFQLLNM	37.6167	599.48	1392.7	984.564	1.23889	-0.17139	248.817
HLA-B5301	YES	APNPNRFVI	91.5865	341.93	1038.2	554.879	1.63178	0.109336	1354.82
HLA-B5301	YES	AAVEDEDFW	576.035	73.14	221	681.52	2.0243	0.957447	128.789
HLA-B5301	YES	HPEDTGQVF	21.3034	114.42	293.7	265.87	1.68898	0.368822	339.531
HLA-B5301	YES	DPNPQEVVL	126.121	1620.66	1285.7	932.715	1.34901	-0.110855	1354.82
HLA-B5301	YES	CPKIFNNNY	23.8174	1072.1	1466.8	1276.5	1.43562	0.0879088	747.963
HLA-B5301	YES	TPTGTVMDI	12.97	119.74	469.3	743.14	1.52489	0.163105	100.434
HLA-B5301	YES	DPVIYDSKF	48.3144	571.92	863.4	442.1	2.0243	0.792467	329.519
HLA-B5301	YES	DPWGEVLAW	13.6606	10.94	18.7	87.2318	NA	0.314219	21.5715
HLA-B5301	YES	IPMVTQMAM	1.57272	32.27	39.1	348.452	2.0243	0.797168	87.0723
HLA-B5301	YES	EAVEDGRFW	168.562	99.96	55.2	437.342	2.0243	0.865037	201.781
HLA-B5301	YES	EAVEDSRFW	79.7003	53.64	32.6	405.442	2.0243	0.859788	95.0342
HLA-B5301	YES	EAVNDSRFW	65.8454	90.55	68.9	418.818	2.0243	0.860328	139.277
HLA-B5301	YES	EKEGKISKI	24965.9	31049.6	41284.2	21269.2	2.04351	0.500974	31980.1
HLA-B5301	YES	FPVTPQVPL	1.2216	66.16	84.4	243.824	1.32759	-0.337132	220.232
HLA-B5301	YES	HPVGEADYF	35.4404	60.3	40.9	289.908	2.0243	0.770508	193.589
HLA-B5301	YES	EPEPHILLF	29.7771	65.32	75.5	296.25	1.19404	-0.0837805	266.612
HLA-B5301	YES	QPHWIAASI	5.4143	479.35	456.8	446.909	2.0243	0.940171	299.833
HLA-B5301	YES	FGIFTTNIW	21.578	89.17	115.7	207.297	NA	0.940698	104.203
HLA-B5301	YES	YPNSSDLDM	16.1236	22.04	45.3	211.831	1.83187	0.43612	38.4486
HLA-B5301	YES	EPIKDMEII	32.037	85.09	168.9	711.664	1.62982	0.317025	126.439
HLA-B5301	NO	YIIRVTTEL	2184.96	8440.63	5772	4062.65	1.37165	-0.358797	8353.72
HLA-B5301	NO	YPKIYKTYF	24.5749	379.86	519.1	573.186	NA	0.24381	308.944
HLA-B5301	NO	RISGVDRYY	19301.5	22247.5	13307.3	12653.2	2.44816	0.442397	32951.9
HLA-B5301	NO	QIIEQLIKK	50000	37038.1	40998.9	50000	1.39841	-0.803994	31906.6
HLA-B5301	NO	KYKLKHIVW	37190.8	31616.7	30356.3	3454.02	1.98544	0.64932	30752.5
HLA-B5301	NO	FNVRPQVPL	297.838	23753	24732.6	3416.85	1.0243	-0.704514	9951.3
HLA-B5301	NO	TRYPLTFGW	333.705	2169.37	8316.9	828.057	NA	1	466.53
HLA-B5301	NO	FPLMAKNEA	99.93	6188.16	2435.2	2469.77	NA	0.121571	2253.62
HLA-B5301	NO	FVRACLRRL	1847.53	30007.2	25074.5	6539.79	NA	-0.0845587	28699.9
HLA-B5301	NO	RRGWEVLKY	2451.44	31472	33912.3	18882.6	NA	0.507156	12470.4
HLA-B5301	NO	SVITQACPK	12474.1	32588.9	37374.6	26123.5	NA	-0.549831	32127.7
HLA-B5301	NO	SPSYVKYRY	22.3144	685.51	589.7	681.52	NA	0.0782289	788.642
HLA-B5301	NO	TLYCVHQRI	2609.96	29679.8	27091.3	4989.87	NA	0.489505	29640.1
HLA-B5301	NO	LPCVLWPVL	9.46094	1843.66	646.4	681.52	NA	0.430999	937.303
HLA-B5301	NO	RLRAEAQVK	50000	46773.6	42806.2	50000	1.13535	-0.698841	1.4787e+06
HLA-B5301	NO	APRTLVYLL	64.9152	4432.89	4634.1	1584.89	1.29071	-0.130536	3688.76
HLA-B5301	NO	LMDSIFVST	3374.09	25718	30728.4	35367.4	1.3034	-0.427447	15166.3
HLA-B5301	NO	GQGGSPTAM	5703.3	35146.1	35515.8	11355.6	0	0.510621	43140
HLA-B5301	NO	DPDSFQDYI	63.8136	1240.47	1689.2	1109	1.20075	-0.6804	323.504
HLA-B5301	NO	RTSKTSLER	42934.6	39385.7	39702.3	50000	NA	-0.725772	60378.2
HLA-B5301	NO	AINSEMFLL	5202.9	10732.9	20827.2	7208.66	2.03778	0.451685	13088.2
HLA-B5301	NO	FFVRPQVPL	285.33	25354.7	18731.4	3307.72	1.0243	-0.704545	19403.5
HLA-B5301	NO	FFSYLMKDK	50000	38416.9	40711.6	50000	1.11834	-0.743143	18192
HLA-B5301	NO	ISPRTLNAW	327.076	14580.9	6210.3	4151.52	2.17094	0.891753	6837.23
HLA-B5301	NO	DPRRLVQLL	429.234	21540.2	6615.2	2693.07	NA	-0.210357	11478.4
HLA-B5301	NO	EGGVGWRHW	304.151	14746.7	11424.4	2551.25	NA	0.88656	8707.23
HLA-B5301	NO	KFYGPFVDR	50000	44295.1	44091.9	50000	1.38662	-0.760315	295039
HLA-B5301	NO	TPKQKRKMA	3040.21	40634.6	42280.6	33504.9	NA	-0.472951	162510
HLA-B5301	NO	VIYQYMDDL	9668.59	28107.7	26572.8	13501.9	1.49341	-0.393635	32276
HLA-B5301	NO	AKNPNRFVI	13446.9	25831.5	29114.6	9047.59	1.0243	-0.648265	36633.6
HLA-B5301	NO	MALMKLAAL	73.0879	3249.54	2694.7	1196.26	NA	0.798184	1506.19
HLA-B5301	NO	CPKDGQPSL	36.0446	2690.95	2146.4	1318.61	1.68898	0.457106	820.125
HLA-B5301	NO	TQIGCTLNF	323.908	2464.35	5636.5	2289.62	NA	0.412388	1270.22
HLA-B5301	NO	KPYTAGNKV	95.3419	16473.5	11202.6	2192.64	1.63562	-0.0648784	7778.22
HLA-B5301	NO	YTAVVPLVY	1001.07	2414.57	857.4	1804.62	1.62605	0.39456	4353.92
HLA-A3201	YES	KSYAQMWQLM	100.301	920.62	94.7	3890.57	NA	0.656523	2529.41
HLA-A3201	NO	ATPYDINQML	2106.97	18641.5	7891.9	19505.6	NA	0.525773	23228.4
HLA-C0303	YES	ITIPIGLYL	9.03375	44.74	32.2	631.809	NA	NA	20.8262
HLA-C0303	YES	FLRDNRAVL	15.4945	40.61	112	2842.78	NA	NA	170.063
HLA-C0303	YES	YLDAIQQPV	9.57922	434.76	308.9	1804.62	NA	NA	747.498
HLA-C0303	YES	AAVKAGASI	78.8547	6.91	20.8	743.14	NA	NA	4.52491
HLA-C0303	YES	ASMDNTSPM	45.6465	16.75	4.1	388.269	NA	NA	26.3397
HLA-C0303	YES	MVRRGVRSL	309.024	5247.57	292.7	2607.06	NA	NA	712.213
HLA-C0303	YES	YGIPFPGSL	23.792	6.77	8.7	363.864	NA	NA	9.43213
HLA-C0303	YES	WTFTPTTPL	11.7406	9.04	5.4	554.879	NA	NA	11.8744
HLA-C0303	YES	FLYDISISL	2.27376	2.9	8.8	525.658	NA	NA	3.12327
HLA-C0303	YES	FVAATGRPL	2.98145	5.52	3.5	228.498	NA	NA	1.13661
HLA-C0303	YES	YSQGAFTPL	10.1003	5.2	3.7	316.12	NA	NA	2.92826
HLA-C0303	NO	PASTGNQED	4967.39	6717.07	48042.1	5743.49	NA	NA	4.32126
HLA-C0303	NO	ITDQVPFSV	627.237	22248.4	2832.4	4478.16	NA	NA	11847
HLA-C0303	NO	TKPCCTDMI	19353.4	44629	30505.4	39837.5	NA	NA	1498.34
HLA-C0303	NO	YMPDVLEKL	155.095	4024.71	906.4	8950.22	NA	NA	2682.93
HLA-C0303	NO	YAREAGIAM	1	5.99	5.7	922.678	NA	NA	170.848
HLA-C0303	NO	HIWAHQSTN	675.278	35276	25724.1	5210.57	NA	NA	156.895
HLA-C0303	NO	FKLCVRIVS	10291.8	29472.7	29128.5	25564.3	NA	NA	37.8975
HLA-C0303	NO	LTHEMWKDG	36813.9	42233.9	38414.4	23957.4	NA	NA	100.371
HLA-C0303	NO	FMPKVNFEV	31.9873	8421.84	2061.1	14564.2	NA	NA	5219.27
HLA-C0303	NO	MIAKAMQWE	717.305	30988.8	28103.7	11479.2	NA	NA	114.185
HLA-C0303	NO	DVICQLNFG	50000	41249.4	42571.1	19717.8	NA	NA	124.626
HLA-A0201	YES	SLFNTVAEL	3.83352	18.99	37.6	17.0267	NA	0.796485	28.4518
HLA-A0201	YES	AAAKAAAAV	593.526	5202.34	3931.1	922.678	2.01191	0.466919	1660.01
HLA-A0201	YES	KLLPEGYWV	12.2413	5.86	5.6	6.09155	NA	0.913475	14.9317
HLA-A0201	YES	QIFEVYWYL	18.7958	7.54	7	31.8912	1.47758	0.449365	34.1279
HLA-A0201	YES	AADTERLAL	1772.2	16002.3	23607.2	8758.62	NA	-0.0388413	14325.5
HLA-A0201	YES	AAGAALIPV	430.584	571.17	245.1	333.693	NA	0.596627	456.152
HLA-A0201	YES	AAGIGIIQI	1197.85	8076.13	12121.5	1864.16	NA	0.696791	4887.76
HLA-A0201	YES	RVIPVYQVN	5710.28	29552.9	33911.2	6128.72	1.40962	-0.0124773	65029.4
HLA-A0201	YES	FLFILLLCL	8.47953	24.29	163.8	8.07051	1.67184	0.389188	6.90415
HLA-A0201	YES	ALNTPKDHI	322.356	6841.24	4916	296.25	NA	0.790254	2924.89
HLA-A0201	YES	AALGLWLSV	175.632	269.01	336.4	274.641	NA	0.722458	425.706
HLA-A0201	YES	SLFQSRISL	34.0851	94.52	194.4	80.869	NA	0.923858	178.694
HLA-A0201	YES	ASENSSAMV	1514.86	13844.8	18463.6	1709.59	1.01191	-0.707834	15279.5
HLA-A0201	YES	AASPMLYQL	278.362	1500.27	2707.4	508.87	1.50705	0.0530146	899.725
HLA-A0201	YES	GLDHYVYKV	8.64264	4.9	7.4	7.40132	NA	0.931204	8.0744
HLA-A0201	YES	YQCGHYTHI	99.7036	493.25	290.3	230.984	1.63857	0.588388	543.388
HLA-A0201	YES	AAVSHLTTL	193.806	3426.47	4698.2	995.274	1.7544	0.317932	2158.29
HLA-A0201	YES	AAWGFFPYL	44.9487	23.77	72.4	143.492	NA	1	83.0061
HLA-A0201	YES	AAYHPQQFI	698.604	8407.91	7095.4	1844.1	1.46218	0.20021	6593.41
HLA-A0201	YES	YAIDLPVSV	37.8013	14.34	36.4	216.465	NA	0.698396	46.5704
HLA-A0201	YES	ACMDGFEVV	352.253	808.6	1701.9	503.394	1.20539	0.0458437	760.519
HLA-A0201	YES	VADTVARVL	1801.34	17772.1	22488.2	6262.79	NA	0.532809	10992.8
HLA-A0201	YES	AVFNFPPNG	892.115	11079.2	17713.2	1925.66	1.38825	0.364437	7246.19
HLA-A0201	YES	CLMMILPAA	67.312	17.18	12.4	18.3664	2.01191	1	24.7805
HLA-A0201	YES	YTDVASFSV	53.2435	21.99	36.2	65.8418	NA	0.925481	65.1793
HLA-A0201	YES	FTSSFYNYV	33.3478	10.32	11.8	115.571	NA	0.858688	74.4921
HLA-A0201	YES	AFIHIPGDT	14772.3	34772.1	36632	13648.8	NA	0.666732	124483
HLA-A0201	YES	AFSMPLGVV	3188.57	16076.1	11119.8	932.715	1.51098	0.405767	10259.1
HLA-A0201	YES	AFWETKKNL	1025.41	19444.7	16599.6	1884.44	1.01191	-0.446675	11043.6
HLA-A0201	YES	YLACKQHAL	7.40898	12.93	8.4	24.5977	2.01191	0.747487	24.8376
HLA-A0201	YES	LICGLRQLA	638.444	9474.68	7914.6	1453.47	NA	0.538573	5676.88
HLA-A0201	YES	AGVAGLITG	13297	26079.2	35303.9	12517	NA	-0.604052	135242
HLA-A0201	YES	YLACLAAVI	26.2203	17.82	14.8	28.9321	NA	0.857741	28.5174
HLA-A0201	YES	AGYLMELCC	13718.5	19086.6	28480.5	23699.6	NA	-0.28524	279969
HLA-A0201	YES	LLAKEVQLV	27.2114	22.66	26.4	25.6857	NA	0.933819	54.5896
HLA-A0201	YES	YLARNAVPV	17.0196	5.28	4.4	7.08783	NA	1	11.9704
HLA-A0201	YES	MLLALVALV	6.90855	4.79	5.7	3.66333	NA	0.985898	3.35823
HLA-A0201	YES	NCLSLLLSV	203.813	1203.1	1436.4	560.916	2.01191	0.875823	1914.74
HLA-A0201	YES	RQISQDVKL	407.132	4250.14	3207.3	461.653	NA	0.786392	2223.87
HLA-A0201	YES	TIHDIILEC	175.012	3935.4	2983.8	2469.77	NA	1	3192.35
HLA-A0201	YES	STSDIITRI	68.9887	800.72	2112.6	618.284	2.01191	0.918326	690.415
HLA-A0201	YES	AMLQDMAIL	70.7255	65.79	99.3	30.2117	NA	0.817387	94.6477
HLA-A0201	YES	AICHHLHYV	25.6214	25.91	20.2	19.5982	NA	0.338178	77.4658
HLA-A0201	YES	AIDDFCLFA	57.4852	47.43	144.6	186.038	1.12444	-0.0798511	114.844
HLA-A0201	YES	AIDFLLQRW	2381.21	17844.2	26863.3	3567.97	1.01191	-0.622871	10668.7
HLA-A0201	YES	AIDFLLRRW	3700.12	20269.4	29692.3	6062.77	1.34979	-0.221632	18034.7
HLA-A0201	YES	STITNEFCV	106.855	390.96	485.2	149.838	2.01191	0.970998	406.546
HLA-A0201	YES	FRSGVPPKV	185.296	7654.38	19860	1550.96	NA	-0.244323	1914.74
HLA-A0201	YES	YLPEVISTI	7.10724	6.18	4.7	18.9723	1.35681	0.458716	16.2971
HLA-A0201	YES	TLRGLFFSV	22.0901	49.19	44.8	37.5107	NA	-0.0947651	53.47
HLA-A0201	YES	RLLDDLVIV	12.8892	5.67	5.2	5.897	NA	1	8.93532
HLA-A0201	YES	KMVEIPFNV	13.9836	3.21	3	5.40803	NA	0.987348	5.68997
HLA-A0201	YES	AIIDYIAYM	51.9669	8.71	7.3	69.5018	1.57435	0.53049	48.207
HLA-A0201	YES	KLQAAPYIV	29.4183	19.32	36.6	23.3024	NA	0.834746	27.8683
HLA-A0201	YES	SLFNTVTTL	2.85196	30.3	63	21.6027	NA	0.945205	48.7652
HLA-A0201	YES	ILAPVVKEI	34.0076	75.62	37.6	78.2861	NA	0.992649	123.058
HLA-A0201	YES	AIIPLSASV	45.2007	29.09	26	40.0266	NA	1	94.2128
HLA-A0201	YES	AIIRILAQL	101.876	335.92	143.5	85.3644	NA	1	398.208
HLA-A0201	YES	FALGFFPYL	22.3973	7.53	19.4	79.9987	NA	1	35.984
HLA-A0201	YES	AIISGDSPV	149.798	120.48	61.5	65.1332	NA	0.941414	183.278
HLA-A0201	YES	AILALLPAL	55.598	19.37	21.2	37.5107	NA	0.840506	93.9961
HLA-A0201	YES	AILGFVFTL	11.172	13.49	10	24.0712	2.01191	1	36.067
HLA-A0201	YES	AILGVLATL	23.2516	61.91	41.3	51.3364	1.20539	0.235787	135.866
HLA-A0201	YES	RLCVQSTHV	71.8121	558.11	571.4	35.9219	1.5123	-0.313911	208.022
HLA-A0201	YES	NAHQILPKV	230.087	7032.7	11937.3	810.331	NA	0.798522	3199.71
HLA-A0201	YES	YIIDWMVDI	29.7626	6.8	4.8	35.1529	NA	0.782809	33.3511
HLA-A0201	YES	SVGGVFTSV	50.0512	272.13	87.3	141.948	NA	0.68318	350.841
HLA-A0201	YES	RSEELSFTV	288.614	1878.25	2011.5	414.311	NA	0.851788	1390.3
HLA-A0201	YES	FLLDHLKRV	4.4858	3.82	3.7	5.58645	NA	0.92891	6.71599
HLA-A0201	YES	FLVIAINAM	107.712	186.01	139.6	62.3744	1.6846	0.603993	136.808
HLA-A0201	YES	SLFSTVATL	3.37088	33.45	101.3	17.9732	NA	0.804965	36.4846
HLA-A0201	YES	NVLAWLYAA	106.196	79.7	20.6	65.1332	2.01191	0.931498	144.248
HLA-A0201	YES	AIMEKNIML	72.2715	23.35	61.5	86.293	NA	0.922613	92.0683
HLA-A0201	YES	AIMESDSFL	102.835	38.65	57.3	80.869	NA	0.743759	125.346
HLA-A0201	YES	SETAGNNNT	9948.79	42161.3	42427.6	50000	1.01191	-0.738941	430636
HLA-A0201	YES	FQTVSFSMV	257.781	272.59	85.1	148.226	NA	1	272.967
HLA-A0201	YES	AINGVMWTV	15.2512	14.78	6.8	25.9651	NA	0.636524	55.2217
HLA-A0201	YES	AINVEKIEL	694.2	7212.01	8572.9	711.664	NA	0.797541	3170.37
HLA-A0201	YES	RLASTVIYR	227.556	4800.39	8345.1	973.969	1.08987	-0.307567	666.976
HLA-A0201	YES	RLASSVFDL	32.8691	21.97	25.1	19.8114	NA	0.908351	53.9647
HLA-A0201	YES	AISAVYFKA	288.48	511.17	440.6	246.477	2.01191	0.812077	535.932
HLA-A0201	YES	AISYCRAFI	348.439	1374.77	514.4	704.005	2.01191	0.725363	1061.96
HLA-A0201	YES	AITAASLPK	5742.53	25548.5	30546.7	12249.1	1.50477	-0.346343	37766.8
HLA-A0201	YES	AITEVECFL	172.58	212.15	180.5	207.297	NA	0.749245	500.161
HLA-A0201	YES	RLYPDAPPL	16.1446	11.17	12.7	12.7133	NA	0.845783	29.1817
HLA-A0201	YES	VAIDQFLVV	234.658	551.68	951.9	401.079	NA	0.923139	337.373
HLA-A0201	YES	AMMWRIAQL	17.6539	12.36	11.9	14.3201	1.57084	0.535809	23.1798
HLA-A0201	YES	KISNTTFEV	15.3434	14.61	22.3	31.8912	NA	1	49.3299
HLA-A0201	YES	AIVNAQPKC	776.547	29159.1	25239.7	3202.08	NA	-0.397705	20049.8
HLA-A0201	YES	KLYDSVYLT	18.9551	7.29	8.9	21.8377	1.50983	0.414239	25.9484
HLA-A0201	YES	LMWYELSKI	49.8827	23.78	33.6	23.3024	NA	0.703024	67.9376
HLA-A0201	YES	SMLEDVQRA	40.9615	39.11	29.6	37.9187	NA	1	88.3304
HLA-A0201	YES	FANHDFTLV	98.8491	232.81	53.7	226.039	2.01191	1	211.402
HLA-A0201	YES	LLLAIVSLV	13.5206	8.61	9.8	7.01156	NA	0.966931	8.77223
HLA-A0201	YES	AKAIITPIV	1729.68	12449.1	20376.5	1422.36	NA	-0.359045	3690.71
HLA-A0201	YES	AKKLHFSTA	9039.99	31973.5	37891.8	35752.1	NA	0.434749	239944
HLA-A0201	YES	AKLTEAITA	4014.61	25077.2	30216.4	4151.52	NA	0.398961	21533.3
HLA-A0201	YES	YMNHIMVSV	9.22774	3.36	2.9	6.29252	NA	0.987409	7.55284
HLA-A0201	YES	NIVEKLREV	121.664	919.82	384.1	119.384	NA	1	544.641
HLA-A0201	YES	QLNDYEQLL	37.6299	100.91	76.4	110.676	1.61762	0.422514	170.259
HLA-A0201	YES	STHKLSLTK	2397.62	28197.8	32383.6	50000	1.6829	-0.155683	215333
HLA-A0201	YES	ALAALHVTL	36.7026	44.15	29.3	61.7032	NA	1	124.197
HLA-A0201	YES	GLWLSVAAV	12.0663	17.07	16.7	8.24706	NA	0.871942	14.7269
HLA-A0201	YES	HLIRVEGNL	254.222	3087.66	3556.6	168.776	2.07259	0.177258	1527.95
HLA-A0201	YES	ALACAAAAV	31.4684	21.9	17.7	18.7681	NA	0.944654	42.5706
HLA-A0201	YES	ALADAAAAV	24.6072	9.88	7	15.7847	NA	0.952186	21.2868
HLA-A0201	YES	GMHMVAGHD	6393.4	26759.5	36349.7	3725.78	NA	-0.586525	50016.1
HLA-A0201	YES	FVRLDRPHT	1936.27	27432.6	30258.6	10992.9	NA	-0.644654	23665.2
HLA-A0201	YES	ALYDVVSTL	6.3362	9.99	14.1	16.13	1.87583	0.844598	18.8847
HLA-A0201	YES	KIMDQVQQA	58.7372	140.43	108	102.603	NA	1	200.037
HLA-A0201	YES	IMITYWDLI	66.2583	27.8	28.5	26.2476	NA	0.54607	48.653
HLA-A0201	YES	GLFQPFMFV	13.5669	9.33	9.6	5.58645	NA	0.783803	22.9673
HLA-A0201	YES	KMAQCTLAV	19.8944	7.16	11.2	13.566	NA	0.534743	17.9106
HLA-A0201	YES	FMVFLQTHI	54.3665	21.27	16.1	37.5107	2.01191	0.947489	48.8776
HLA-A0201	YES	SLTKLAAAW	759.052	13708	15128.3	2781.92	1.38592	0.000335039	4467.97
HLA-A0201	YES	YLLCCNYKL	5.43183	3.48	3.5	8.33678	NA	0.848055	4.73271
HLA-A0201	YES	CIDILRSLE	19123.4	28013	28813.8	19295.7	NA	-0.690275	538406
HLA-A0201	YES	ALAKAAAAM	288.689	636.83	542.3	216.465	1.85258	0.391366	576.913
HLA-A0201	YES	ALAKAAAAT	298.97	2593.67	1834.1	340.993	1.18237	-0.414568	1156.41
HLA-A0201	YES	VNNLEEICQ	50000	37763.2	45869	50000	NA	-0.875387	8.87381e+06
HLA-A0201	YES	KVSPYLFNV	16.4802	7.5	4.9	18.9723	NA	0.785103	23.9392
HLA-A0201	YES	VVLGVVFGI	48.6229	43.79	47.3	45.576	1.81632	0.796364	84.7442
HLA-A0201	YES	FLLTRILTI	6.74281	7.48	7.3	11.2868	1.50866	0.536897	13.6179
HLA-A0201	YES	YMDGTMSQV	9.49691	6.63	5.7	8.70551	NA	0.936108	15.4565
HLA-A0201	YES	ILSNKLLYA	28.3199	23.32	23.5	47.0797	1.81902	0.82303	70.325
HLA-A0201	YES	AILTVVAAT	211.239	1035.01	1087.8	319.559	NA	1	1135.3
HLA-A0201	YES	KVLEYVIKV	16.6027	6.91	6.2	18.3664	NA	1	18.4124
HLA-A0201	YES	GVALQTMKQ	4812.71	34534.7	38019.9	12382.3	NA	0.0385887	183278
HLA-A0201	YES	SQLPPACPV	81.6503	153.05	223.2	55.9779	1.13488	-0.0849896	272.967
HLA-A0201	YES	ALAKAAYAV	47.9721	12.47	9.5	13.42	NA	0.943434	23.8842
HLA-A0201	YES	GLSEFTEYL	15.1444	6.43	4.6	44.6004	NA	1	35.1649
HLA-A0201	YES	TTAAGPPKA	309.688	9111.34	23153.7	2551.25	2.01191	0.769664	4478.27
HLA-A0201	YES	FLAFVVFLL	5.2889	5.26	6.5	4.59785	2.01191	0.862785	2.05641
HLA-A0201	YES	GLTSAVIDA	217.471	975.44	1002.6	166.96	1.41672	0.135768	687.242
HLA-A0201	YES	RLLGSLNST	69.6012	258.03	171.2	95.1188	NA	0.949993	439.653
HLA-A0201	YES	ALAKEAAAV	60.3524	64.07	50.2	32.2381	NA	0.942515	91.4345
HLA-A0201	YES	KLGELTMQL	27.9819	19.4	11.1	35.5353	NA	0.925502	58.7638
HLA-A0201	YES	AENTNTSKS	30075.1	43995.6	44728.5	50000	1.01191	-0.816837	1.23058e+06
HLA-A0201	YES	VLYCVHQRV	17.8922	38.56	35	18.5662	1.39918	0.273257	70.6496
HLA-A0201	YES	ALAKLVEAI	84.4315	90.54	44.1	66.558	NA	1	131.859
HLA-A0201	YES	ALAKNAAAV	48.5926	63.59	58.6	24.8653	NA	0.942857	71.7976
HLA-A0201	YES	GAMVEYVSA	1604.96	7785.18	5857.8	2579.01	1.50985	-0.27774	4809.61
HLA-A0201	YES	ILDISEHTL	38.2934	173.06	84.8	75.7858	NA	0.864359	206.115
HLA-A0201	YES	YLLEKSRVI	42.9089	37.62	43.5	31.2085	NA	0.819318	53.2243
HLA-A0201	YES	LLYNEQFAV	8.78599	5.03	3.5	6.43018	NA	0.930594	13.1253
HLA-A0201	YES	LYQLLEAVY	49272.6	25636	31509.8	50000	1.25369	-0.278435	931344
HLA-A0201	YES	ALAPAAAAV	32.0611	19.64	12	17.7798	NA	0.95749	43.462
HLA-A0201	YES	YIWDRHYNI	20.4396	9.87	5.5	22.8035	NA	0.933036	28.9141
HLA-A0201	YES	ALAPAPVEV	21.2616	13.42	10.3	22.8035	NA	1	24.4968
HLA-A0201	YES	YLFPGPVTA	6.55233	5.42	4.9	23.5559	NA	1	17.3424
HLA-A0201	YES	ILDSFDPLR	402.89	5905.76	10361.1	2054.82	NA	0.795297	1318.59
HLA-A0201	YES	ALAPVFAFL	14.2629	10.63	4.6	16.6622	NA	1	21.5333
HLA-A0201	YES	YHMMKDEPV	433.798	4816.73	8537.4	727.232	1.51143	0.177267	1227.75
HLA-A0201	YES	ALAQRLLEV	21.8165	14.57	15.6	14.3201	NA	0.860911	29.0476
HLA-A0201	YES	YLCSLAVVL	38.4244	49.79	24.6	29.8866	NA	0.822632	51.0634
HLA-A0201	YES	ALASAAAAV	43.2095	20.68	20.5	19.8114	NA	0.883871	45.6152
HLA-A0201	YES	YLFFGRRRV	32.4369	66.64	38	43.6456	NA	0.443307	60.5494
HLA-A0201	YES	ALASLIRSV	28.1871	17.36	22.3	22.3154	NA	1	37.5068
HLA-A0201	YES	ALATAAAAV	47.1896	27.17	25.7	23.8121	NA	0.943089	53.1019
HLA-A0201	YES	FAPGFFPTL	35.0322	118.22	304.3	388.269	NA	1	278.683
HLA-A0201	YES	ALATFTVNI	45.043	16.7	10.5	47.0797	2.01191	0.934611	84.7442
HLA-A0201	YES	QIGDIIIAV	55.7552	64.24	38.1	65.8418	NA	0.860547	116.98
HLA-A0201	YES	FLGSFIDHV	9.31451	5.91	3.7	7.01156	NA	1	9.24932
HLA-A0201	YES	GVLPNIQAV	57.2876	123.67	72.4	52.4594	NA	0.862602	308.397
HLA-A0201	YES	FTNDVSFLA	49.2723	24.2	41.2	120.682	2.01191	1	75.0084
HLA-A0201	YES	MAELKGYNL	2209.6	15016.3	18395.6	3567.97	NA	0.448618	16222.2
HLA-A0201	YES	ALAYGIDKV	42.8816	21.27	34.9	18.9723	NA	0.935714	53.7168
HLA-A0201	YES	RLFHYRITV	13.0652	13.51	8.3	20.465	NA	0.959436	22.0856
HLA-A0201	YES	ALCKVTVPT	179.341	511.98	652.7	202.859	1.81902	0.765509	584.938
HLA-A0201	YES	ALCRWGLLL	68.1323	373.78	260.7	70.2579	1.41672	0.34936	227.044
HLA-A0201	YES	ALDATGFVV	40.3307	26.65	39.2	14.9535	NA	0.386364	39.5467
HLA-A0201	YES	SILEDPPSI	33.1641	75.89	103.4	105.988	NA	0.824101	134.62
HLA-A0201	YES	IMIAILNKL	35.0785	20.56	24.5	24.5977	NA	0.854796	53.5932
HLA-A0201	YES	RTVSLPVGA	643.655	6319.35	4557	1453.47	NA	0.709391	3665.3
HLA-A0201	YES	ISFQQTNAM	1417.37	15177.5	15318.5	2523.8	1.75171	0.353015	18884.7
HLA-A0201	YES	GLLGSPVRA	70.5347	234.53	506.1	94.0952	NA	1	246.099
HLA-A0201	YES	SLNLRETNL	90.1992	1747.29	2802.4	176.241	1.61762	0.277173	1180.62
HLA-A0201	YES	YMLSWGKEA	49.3635	34.09	28.6	51.3364	1.09624	0.0426901	70.6496
HLA-A0201	YES	ALDKALTSV	21.0194	13.14	15.8	17.2119	NA	0.924708	31.9235
HLA-A0201	YES	GLKISLCGI	228.524	2718.69	1297.3	251.868	1.12747	0.165722	1343.11
HLA-A0201	YES	YVITTQHWL	25.7224	109.16	198.1	134.472	NA	0.793398	126.506
HLA-A0201	YES	ALDSQVPKV	17.4026	17.43	21.3	13.566	NA	1	33.815
HLA-A0201	YES	ALDVYNGLL	125.912	256.98	240.5	111.88	1.51165	0.306859	161.477
HLA-A0201	YES	ALDWIGERL	95.6363	500.17	180.2	116.828	NA	0.573363	306.98
HLA-A0201	YES	LLYTHINAL	11.4913	16.28	17.9	17.5884	NA	0.955537	45.9314
HLA-A0201	YES	ALEEKIPNI	82.1366	65.43	57.2	54.1901	NA	0.931193	248.949
HLA-A0201	YES	SLQPLALEG	518.492	8623.03	7412.1	953.119	2.01191	0.698585	2845.18
HLA-A0201	YES	ALELLPREL	386.309	4218.26	3820.5	696.429	NA	0.629993	1479.48
HLA-A0201	YES	ALFDGAKPL	38.7343	15.57	16.5	45.0856	NA	0.856	64.7307
HLA-A0201	YES	ELYKLRAQV	122.424	2653.05	4751.2	159.888	NA	0.802286	1025.91
HLA-A0201	YES	YLLESVNKL	7.10043	4.73	3.2	10.8087	2.01191	0.91791	13.1253
HLA-A0201	YES	FLALVSNRV	18.3087	12.04	8.1	12.5765	NA	1	17.1834
HLA-A0201	YES	GTLGFVFTL	15.4567	44.48	28	110.676	NA	1	140.64
HLA-A0201	YES	ALFFFDIDL	81.6566	60.62	30.8	37.5107	2.01191	0.718706	105.465
HLA-A0201	YES	GLMWLSYFV	6.8633	2.73	3	3.04785	1.3553	0.325285	1.54209
HLA-A0201	YES	KLVMEIIKL	60.0432	89.31	141.5	34.0302	NA	1	104.498
HLA-A0201	YES	ALFHEVAKL	24.4988	38.99	57.6	27.4085	NA	0.859729	92.4932
HLA-A0201	YES	ALFKAAAAV	32.5398	20.17	21.8	13.8628	NA	0.929897	35.5721
HLA-A0201	YES	ALFNTVATL	4.85548	33.7	79.3	17.0267	NA	0.954949	42.4727
HLA-A0201	YES	ALFPIIWAL	5.51795	3.54	4.2	3.99455	2.00622	0.840686	4.95576
HLA-A0201	YES	CIRHEMTPV	449.32	4570.53	603.2	432.636	NA	0.458944	1730.25
HLA-A0201	YES	LMTLDDLAI	337.332	487.97	265	214.136	2.01191	0.85078	571.623
HLA-A0201	YES	ALFSGVSWI	23.9045	9.26	10.7	22.0752	2.01191	0.938002	34.6825
HLA-A0201	YES	KLFPEVIDL	20.6944	20.28	19.3	16.3055	NA	0.961951	58.6287
HLA-A0201	YES	SLFDTVATL	1.91967	13.42	24.3	14.3201	NA	0.813051	17.0259
HLA-A0201	YES	STSFYLISI	88.2949	291.62	324.3	432.636	2.01191	0.879662	399.126
HLA-A0201	YES	YLHDFLKYL	5.28379	4.53	4.1	31.2085	NA	0.93662	14.4581
HLA-A0201	YES	YLNWWIPPV	1.37856	1.91	1.7	1.59241	NA	1	0.75877
HLA-A0201	YES	TLLANVTAV	13.4274	9.47	9.6	10.9263	NA	1	32.517
HLA-A0201	YES	ALGKIPQTV	41.2178	153.98	128	84.4457	NA	0.919282	159.261
HLA-A0201	YES	FINARNWTL	12.7403	16.16	15.9	62.3744	NA	0.792303	86.9181
HLA-A0201	YES	LQLNETIYT	314.378	860.57	2318.3	482.072	NA	0.706257	1265.06
HLA-A0201	YES	VLFGLLREV	12.8494	12.4	10.9	11.5337	NA	0.941112	16.2971
HLA-A0201	YES	VLLCESTAV	19.5382	14.15	14.5	12.1748	NA	0.753033	37.7668
HLA-A0201	YES	ALGMRGLVL	384.283	2614.83	4584.1	241.2	NA	0.545667	1148.44
HLA-A0201	YES	DLCGSVFLV	44.3933	418.78	390	25.6857	NA	0.619048	100.256
HLA-A0201	YES	ALGRNSFEV	46.7447	30.88	22.9	12.7133	NA	0.664835	42.5706
HLA-A0201	YES	KILDYEVTL	21.4499	15.96	26.4	61.7032	NA	1	79.2702
HLA-A0201	YES	PLLPIFFCL	54.4635	300.56	178.5	24.5977	1.45656	0.315746	104.258
HLA-A0201	YES	ALGYTTEEI	149.895	335.19	366.6	128.777	1.1248	-0.0253953	416.016
HLA-A0201	YES	ALMAITKNV	40.275	10.09	13.5	22.8035	NA	1	36.9922
HLA-A0201	YES	ALHGSVEEL	49.4964	109.18	102	94.0952	NA	0.841808	203.756
HLA-A0201	YES	ALWYFFPVL	17.346	8.37	24.7	10.0203	NA	1	11.6174
HLA-A0201	YES	ALIARCWYL	10.8095	5.33	5.8	12.8516	2.01191	1	11.4054
HLA-A0201	YES	WLLWPVTLA	24.7872	77.6	38.8	32.5888	2.01191	0.842326	83.1974
HLA-A0201	YES	SLSAYIIRV	7.77687	4.91	7.1	10.8087	1.3495	0.450931	8.59231
HLA-A0201	YES	ALIDRMVNL	29.9838	11.6	11.2	25.9651	NA	1	50.7119
HLA-A0201	YES	VLYPVIFIT	28.2715	60.54	72.9	28.3127	NA	0.784305	58.7638
HLA-A0201	YES	ALIFILLTA	51.1594	79.83	83.8	40.462	1.51424	0.537184	57.0309
HLA-A0201	YES	VLPPLSADL	64.8765	538.87	284	83.537	1.19258	0.085115	356.541
HLA-A0201	YES	MINAYLDKL	60.6367	219.9	339.9	87.2318	2.01191	0.858696	236.108
HLA-A0201	YES	CVLTTIDGV	144.941	760.33	144.6	68.014	NA	1	451.97
HLA-A0201	YES	LMMTTIGIV	34.2541	22.17	26.2	13.566	2.01191	0.846719	28.4518
HLA-A0201	YES	NTVATLYCV	110.336	444.9	127.8	113.097	2.01191	0.869467	501.314
HLA-A0201	YES	MKWVESIFL	966.918	3832.2	3605.8	659.754	NA	0.696663	1361.79
HLA-A0201	YES	QIVEQKKKL	818.056	31968.3	32510.3	3202.08	NA	0.584567	24723.5
HLA-A0201	YES	ALIRILQQL	54.5717	83.87	29	32.5888	1.81902	0.82303	139.351
HLA-A0201	YES	TLAKYLMEL	16.4865	6.81	8.3	32.2381	NA	0.928767	23.8292
HLA-A0201	YES	ALISNSHQL	32.6092	58.22	50.6	21.1402	NA	1	96.4073
HLA-A0201	YES	ALITRIFGV	13.975	4.41	3.9	4.08194	NA	1	7.51813
HLA-A0201	YES	ALIYFLQCI	50.1036	30.69	29.1	33.3017	2.01191	1	71.4677
HLA-A0201	YES	ALKDKIEKA	219.066	3846.79	2083.5	418.818	NA	1	1315.56
HLA-A0201	YES	FVDYNFSLV	58.984	29.26	10.9	41.797	2.01191	1	69.8409
HLA-A0201	YES	ALDHYDCLI	74.6221	35.11	40.3	45.576	NA	1	84.9396
HLA-A0201	YES	MTSERTLAV	69.3115	85.62	245.7	223.607	NA	0.850859	238.292
HLA-A0201	YES	SLHNTVATL	5.09585	161.46	581	75.7858	NA	0.924596	196.838
HLA-A0201	YES	SLSRFSWGA	31.606	24.45	32.7	53.03	1.51226	0.681196	83.7741
HLA-A0201	YES	YLHRQVAAV	9.79577	12.65	8.9	15.9565	NA	1	28.8476
HLA-A0201	YES	ALKKTLNEL	93.0253	1530.6	798.1	265.87	NA	0.697315	785.435
HLA-A0201	YES	ALKMTMASV	69.8339	233.98	237.8	93.0826	NA	0.903681	234.482
HLA-A0201	YES	ALLADKFPV	31.1856	4.99	5.1	7.72868	1.81902	0.82303	9.16453
HLA-A0201	YES	YLVAKQATV	8.3703	15.27	18.3	17.5884	2.01191	1	20.0498
HLA-A0201	YES	ALLAGSEYL	40.1807	10.18	9.6	20.9127	NA	0.947	40.8423
HLA-A0201	YES	KLIEYSDFA	32.0901	7.39	9.2	20.0269	2.01191	0.856231	18.4124
HLA-A0201	YES	MQISTIGIR	4899.75	21149.4	14097.5	15044.7	1.24967	-0.0911967	21582.9
HLA-A0201	YES	DLSDVCGAL	134.517	6006.16	6945.7	487.316	NA	0.624872	1130.08
HLA-A0201	YES	ALLDIIRSL	18.5123	13.57	14.7	23.3024	NA	1	29.5876
HLA-A0201	YES	ALLDKLYAL	11.7553	3.46	2.9	6.09155	2.01191	1	7.76444
HLA-A0201	YES	ALLDLGWTI	11.8129	5.08	4.5	15.6149	NA	0.930605	19.3691
HLA-A0201	YES	MMLSPLVAL	22.5136	7.56	9.3	8.70551	2.01191	0.844089	31.4855
HLA-A0201	YES	MEGLSLLQL	2804.65	12825.1	22261.7	3000.81	1.01191	-0.393721	17787.3
HLA-A0201	YES	ILPVIFLSI	77.5486	218.44	67	61.7032	2.01191	0.859288	129.751
HLA-A0201	YES	ALAKEIDSV	41.157	24.73	17	22.3154	NA	0.959055	65.6311
HLA-A0201	YES	KQLESVMYL	45.4029	6.97	6.8	41.3472	1.50983	0.284563	41.1254
HLA-A0201	YES	KHGEYAPFA	584.165	20983.7	22178.9	2664.09	NA	0.542935	5484.16
HLA-A0201	YES	SLFNTVRTL	6.25298	154.47	326.3	46.573	NA	0.979417	138.711
HLA-A0201	YES	ALLEDPVGT	102.121	149.47	365.4	119.384	NA	0.930108	204.696
HLA-A0201	YES	LERPGGNEI	7825.04	35348.6	35200.9	34237.8	NA	0.537509	190156
HLA-A0201	YES	HLLEHSVEL	14.1982	11.11	10.3	18.1687	NA	0.79	39.2744
HLA-A0201	YES	QMISPVMSV	28.6958	12.64	12	17.3992	2.01191	0.930851	51.6547
HLA-A0201	YES	SLFNTVATM	9.31446	99.62	269.7	55.3755	NA	0.625624	141.942
HLA-A0201	YES	ALLFLMSFT	158.544	177.68	169.9	97.1996	1.81902	0.744877	217.826
HLA-A0201	YES	TMLLGVFTV	7.88132	5.44	5.4	5.46686	NA	0.74179	10.3779
HLA-A0201	YES	HLSLRGLPV	78.8632	516.13	944.4	77.4437	NA	0.85491	281.91
HLA-A0201	YES	ALLGEIQWV	16.2815	6.97	6	8.80021	2.01191	1	25.1831
HLA-A0201	YES	ALLGFFPYL	7.06662	3.14	3.3	6.29252	NA	1	7.27964
HLA-A0201	YES	VLYHRYNLV	29.7067	32.93	50.9	18.7681	1.39919	0.200811	64.5818
HLA-A0201	YES	ALLGILQHV	15.3193	7.96	4.8	6.36098	NA	1	17.8694
HLA-A0201	YES	RQATFTFLV	45.5136	10.16	10.4	45.576	NA	0.934893	37.4205
HLA-A0201	YES	FLYGALALA	9.01628	6.31	4.1	7.64551	NA	1	9.72994
HLA-A0201	YES	KLLDEVTYL	5.83959	3.38	3.3	9.09054	NA	1	9.61856
HLA-A0201	YES	KLGGYVSFV	8.25479	6.04	4.9	9.39046	NA	0.931204	10.6687
HLA-A0201	YES	ALLKHRFEI	52.3463	36.6	35.3	48.6329	2.01191	0.802287	67.0054
HLA-A0201	YES	KCIEYVTLN	1743.61	24101.7	35279.9	10191.1	NA	-0.247419	25592.3
HLA-A0201	YES	LLPEQLLKI	36.4476	59.73	40.6	51.3364	NA	1	113.269
HLA-A0201	YES	ALLNIKVKL	57.6407	106.29	122.8	67.2821	NA	0.857564	216.825
HLA-A0201	YES	ALLPALGLL	46.7204	63.88	36.6	23.8121	NA	0.84851	87.9245
HLA-A0201	YES	ALLPAPITL	17.1798	16.46	26.5	33.3017	NA	0.895553	47.765
HLA-A0201	YES	ALLPPINIL	38.079	103.7	118.4	28.9321	NA	0.549827	159.628
HLA-A0201	YES	VLAEQLHQA	24.3911	34.61	18	26.2476	NA	1	62.9666
HLA-A0201	YES	RPVILSLPR	50000	24941.6	38017	50000	1.67048	0.0550632	399126
HLA-A0201	YES	ALLQQVHSA	30.8466	64.15	54.4	23.8121	NA	0.933687	95.9644
HLA-A0201	YES	KLVSISNFI	54.6521	20.85	18.8	33.3017	NA	1	81.6789
HLA-A0201	YES	ALLRQLAEL	28.6979	23.24	18.6	20.6877	NA	0.775856	58.2251
HLA-A0201	YES	AMWEHPITA	17.0291	7.79	7.8	24.8653	NA	1	17.6649
HLA-A0201	YES	SLGKSEFQI	99.5347	336.89	232.4	88.1807	NA	0.693796	349.229
HLA-A0201	YES	ALLSGLREA	89.5999	79.73	62.5	55.3755	NA	1	120.257
HLA-A0201	YES	ALLSRFFNM	85.5171	27.33	29.9	24.5977	2.01191	0.855318	90.18
HLA-A0201	YES	KFPYEGGKV	3095.07	35202.8	32774.9	2145.7	1.01191	-0.522716	44168.2
HLA-A0201	YES	ALLSSLNDF	673.13	4868.39	3991.6	312.718	NA	0.930435	2506.74
HLA-A0201	YES	ALLTGSYTI	25.0897	8.88	9.9	16.13	1.50983	0.536321	30.3466
HLA-A0201	YES	YIIRVTTEL	33.68	20.83	28.6	79.1378	1.35681	0.356099	80.5582
HLA-A0201	YES	ALMAGYFKI	33.277	5.15	4.7	14.7926	NA	1	16.0735
HLA-A0201	YES	ALHDDLLEA	49.7937	27.74	38.1	81.7487	NA	0.842657	66.3911
HLA-A0201	YES	ALMDEVVKA	33.7813	9.88	8.2	27.7066	NA	1	35.5721
HLA-A0201	YES	KIIDFIYTA	16.2514	6	4.1	36.3127	NA	1	26.0681
HLA-A0201	YES	FMYFCEQKL	33.4641	15.18	14.7	24.333	2.01191	0.930412	45.0931
HLA-A0201	YES	ALMDLLMFS	75.5706	10.53	14.1	59.7325	2.01191	0.72991	37.1629
HLA-A0201	YES	FLWGFFPYL	1.1242	2.01	2.5	1.68093	NA	1	0.618173
HLA-A0201	YES	SLNSMYTRL	41.8466	167.92	170.1	82.638	1.61762	0.396324	305.569
HLA-A0201	YES	ALMEQQHYV	6.07354	5.27	2.2	4.451	NA	1	2.89808
HLA-A0201	YES	YLKTIQNSL	42.2378	142.93	194.8	254.608	NA	0.665048	257.105
HLA-A0201	YES	QLMAEKLQL	86.8109	169.94	232.9	154.782	1.61762	0.477789	328.935
HLA-A0201	YES	ALVALVITI	39.5164	45.93	45.9	33.3017	NA	0.92437	55.9899
HLA-A0201	YES	ALMGYIPLV	3.68957	2.16	2.1	1.99864	NA	0.893903	1.06687
HLA-A0201	YES	FTLNHVLAL	18.6112	23.06	31.7	98.257	NA	1	116.442
HLA-A0201	YES	ALMLRLLRI	56.7534	53.01	79	31.548	NA	1	58.6287
HLA-A0201	YES	ILDSFDPLV	14.2024	5.22	7.2	12.5765	2.01191	0.936108	16.2596
HLA-A0201	YES	TLWVDPYEV	14.9073	5.5	5.3	11.5337	2.01191	0.927911	7.04872
HLA-A0201	YES	ALMPYMPPA	15.9078	2.91	2.8	9.09054	NA	0.854765	5.00161
HLA-A0201	YES	SLSAYNIKL	19.6619	20.8	28.4	76.6103	NA	1	56.6383
HLA-A0201	YES	FIDGISLGL	34.5696	23.37	15.9	59.7325	2.01191	1	73.301
HLA-A0201	YES	ALMTLDDLA	187.44	56.42	207	70.2579	1.81902	0.384564	114.054
HLA-A0201	YES	YIWKSYVHI	49.7369	26.68	23.5	53.6069	2.01191	0.828162	85.7255
HLA-A0201	YES	ALNDHFVKL	17.1685	41.27	23.2	30.2117	NA	0.928895	77.2876
HLA-A0201	YES	WALCEVLTL	74.8031	1136.15	1075.6	674.186	NA	0.333333	1186.07
HLA-A0201	YES	ALNELLQHV	16.4902	10.97	6.6	10.8087	NA	0.929188	26.9222
HLA-A0201	YES	IISYIILFI	83.6367	89.24	58.1	108.306	1.84992	0.866142	155.278
HLA-A0201	YES	FLSHKIHVI	17.6806	10.66	12	19.1787	2.01191	1	28.5174
HLA-A0201	YES	DIIEQMKGV	443.939	15493.4	7838.8	471.752	NA	0.7944	3055.69
HLA-A0201	YES	YLLGNLSFV	3.77398	2.74	2	2.06458	NA	0.914504	2.74859
HLA-A0201	YES	IGLAWIPYF	811.847	10305.9	12678.3	1347.45	1.50985	0.402192	4561.52
HLA-A0201	YES	ALNKMFCQL	62.6976	330.64	91.8	40.9022	1.72993	0.418907	246.666
HLA-A0201	YES	KQMEDGHTL	35.527	81.83	39	114.327	1.12786	-0.125054	136.179
HLA-A0201	YES	ILDTGTIQL	26.146	35.88	20.2	40.0266	NA	0.927798	70.4872
HLA-A0201	YES	VTTEVAFGL	143.861	462.18	429.3	379.957	1.36813	0.32938	483.181
HLA-A0201	YES	RSFSPTMKV	308.837	2341.02	1725.5	326.549	NA	1	2270.44
HLA-A0201	YES	AAILGMHNL	462.125	3345.47	5651.3	893.209	NA	0.51323	1862.56
HLA-A0201	YES	NIAEGLRAL	113.762	1359.09	1267.1	243.824	2.01191	0.721438	841.608
HLA-A0201	YES	YISAWPDSL	29.9946	49.07	78.7	154.782	NA	0.933002	96.1856
HLA-A0201	YES	ALPEDYDRV	82.6671	127.46	52.4	36.7077	NA	0.725594	114.58
HLA-A0201	YES	GMLYAMSRL	81.2073	73.06	149.8	43.6456	NA	0.72845	163.347
HLA-A0201	YES	ALPGFFPYL	12.5065	6.27	4.9	17.0267	NA	1	23.4482
HLA-A0201	YES	AIVGGLAEL	70.6089	101.22	54.2	97.1996	NA	0.97806	258.291
HLA-A0201	YES	ALLDPSQGM	141.221	218.18	246.2	89.14	1.20788	0.00306929	409.364
HLA-A0201	YES	ALPVYLMTL	32.6287	45.47	36.6	34.0302	2.01191	0.920085	51.4174
HLA-A0201	YES	ALPYWNFAT	103.461	113.81	276.2	108.306	NA	-0.371777	184.974
HLA-A0201	YES	ALQAIELQL	107.077	213.45	78	103.719	2.01191	0.932927	297.927
HLA-A0201	YES	ALSTGLIHL	33.0336	29.3	29.9	36.3127	NA	0.919481	55.4766
HLA-A0201	YES	EQEFLTAAL	2564.54	16150.5	13108.6	4106.84	NA	0.553032	31923.5
HLA-A0201	YES	SLANETHQL	12.2818	75.52	43.8	41.797	NA	0.89358	153.501
HLA-A0201	YES	ALQEKLWNV	9.37487	4.46	3.1	5.01356	NA	1	10.5465
HLA-A0201	YES	TPVYKLDIS	50000	37577.4	42442.3	50000	1.50982	-0.454185	1.43255e+06
HLA-A0201	YES	VTDAAHLLI	466.415	4432.85	1761.2	1332.95	NA	0.655401	2735.96
HLA-A0201	YES	ALQNLARTI	98.451	1695.04	2066.1	221.2	1.15205	0.0284363	831.974
HLA-A0201	YES	ALHTALATV	14.8682	22.67	22.9	25.9651	NA	0.76887	60.9691
HLA-A0201	YES	YLKEPVHGV	8.16287	16.44	10.6	16.6622	NA	0.942085	31.413
HLA-A0201	YES	QLARQQVHV	57.9726	591.1	344.7	71.7948	NA	0.87037	261.885
HLA-A0201	YES	VLSDDLLEA	34.7459	19.17	37.5	65.8418	NA	0.86121	37.0775
HLA-A0201	YES	SVFRENLFL	96.1053	235.2	338.9	277.629	NA	0.909539	714.677
HLA-A0201	YES	LSPETLVGV	173.322	1589.51	661	236.037	NA	1	984.26
HLA-A0201	YES	FLMQIAILV	7.36057	3.63	5.1	2.50849	1.81902	0.82303	1.39994
HLA-A0201	YES	ALLPSLSHC	131.435	1593.69	415.7	192.176	NA	0.868549	776.444
HLA-A0201	YES	ALREENEQL	215.448	2543.73	711.8	437.342	NA	0.609664	1343.11
HLA-A0201	YES	LLPDSDVFV	24.5507	11.21	11	18.1687	NA	0.924335	30.2072
HLA-A0201	YES	ALRQANIGV	137.646	631.79	396.1	111.88	NA	0.677632	292.489
HLA-A0201	YES	FTLPVLTFV	10.1272	5.26	5.2	18.3664	NA	1	15.4921
HLA-A0201	YES	TAVALLRLL	819.687	7721.09	11469.2	3099.81	NA	0.526893	6181.73
HLA-A0201	YES	ALSDHHIYL	19.454	12.83	7.5	34.7746	2.01191	1	33.1979
HLA-A0201	YES	ALSDLEITL	30.9931	18.13	11.5	71.0222	NA	1	63.2572
HLA-A0201	YES	FANHKFTLV	96.6857	328.48	105.6	246.477	1.85283	0.755912	306.274
HLA-A0201	YES	ALSEGVYRI	23.6471	8.41	9.5	20.6877	2.01191	0.924781	22.9673
HLA-A0201	YES	KVLEILHRV	16.4457	9.61	8.7	14.4759	NA	1	28.7813
HLA-A0201	YES	MINLRRLLL	312.893	4128.27	4031.9	784.45	NA	0.681245	2382.92
HLA-A0201	YES	ALSGFCAAV	10.3675	11.26	10.7	24.333	NA	0.358904	24.1607
HLA-A0201	YES	LLHYLLDAV	40.931	44.14	24.3	26.8217	NA	0.873472	64.5818
HLA-A0201	YES	AAVRIGSVL	3800.38	20151.1	20785.3	4778.52	NA	-0.620482	24160.7
HLA-A0201	YES	ILNKQEFFV	21.7695	11.51	8.2	11.786	NA	1	27.1713
HLA-A0201	YES	FINIVVHSV	10.8866	26.2	15.1	18.1687	NA	0.987402	30.0684
HLA-A0201	YES	ALSMADIFI	180.288	70.47	45.8	74.1635	1.20539	0.086943	134.62
HLA-A0201	YES	FLSFASLFL	18.9956	9.07	4.4	23.3024	1.28538	0.228098	17.5837
HLA-A0201	YES	ALSNGIPPV	8.9549	4.21	4.3	7.64551	NA	0.932625	10.212
HLA-A0201	YES	ALSNLEVKL	76.1656	221.39	97.4	121.995	2.01191	1	344.437
HLA-A0201	YES	ALSPALTAL	28.8195	30.22	25.4	40.0266	NA	0.844828	86.7181
HLA-A0201	YES	AILTYIDLV	48.0026	19.54	17.9	20.465	NA	1	40.8423
HLA-A0201	YES	EYLFEVDNL	7122.85	29208	28869	7287.08	1.51098	-0.21504	89559.2
HLA-A0201	YES	KLADMSIYC	64.7281	62.28	39.6	138.909	1.20368	0.18391	119.429
HLA-A0201	YES	MLWMADVPL	30.4423	7.83	7.8	11.786	2.01191	1	14.3255
HLA-A0201	YES	ALSSGLYQC	109.391	856.09	498.8	192.176	NA	0.682318	429.645
HLA-A0201	YES	ALSSLAKHG	3053.75	21747.2	27896.5	2812.19	NA	0.611202	16986.7
HLA-A0201	YES	ASTVIYRGV	4234.3	16178.1	11645.4	3099.81	NA	0.655434	17910.6
HLA-A0201	YES	ALSSSLGNV	76.7936	80.27	50.4	31.548	NA	0.520538	137.756
HLA-A0201	YES	YLMCLSPLM	15.5016	3.13	3.1	16.3055	2.01191	1	7.94529
HLA-A0201	YES	ALFYKDGKL	171.705	1317.43	2185.9	103.719	NA	0.659128	727.964
HLA-A0201	YES	ALTAVAEEV	92.4713	42.86	46.1	53.6069	NA	0.864458	88.9426
HLA-A0201	YES	ALRGEIETV	58.5567	362.8	134.7	100.406	NA	1	337.373
HLA-A0201	YES	ALTNAQFFV	20.7054	7.45	6.6	16.4829	NA	0.931832	22.3414
HLA-A0201	YES	QMVTTTNPL	79.6374	225.17	353.2	96.1536	2.01191	0.909388	346.027
HLA-A0201	YES	YFSDVSAPV	68.4288	57.68	66.6	104.847	1.28691	0.239424	74.1498
HLA-A0201	YES	DLADQLIHL	58.9209	908.43	476.9	85.3644	2.01191	0.745552	199.118
HLA-A0201	YES	FLDGHDLQL	12.4006	13.82	6.7	26.2476	2.01191	1	42.4727
HLA-A0201	YES	ILLAPLLSA	37.3113	29.43	40	29.2468	2.01191	0.948248	85.3316
HLA-A0201	YES	ALVAWLTHA	52.2646	28.7	15.8	30.2117	NA	1	60.1326
HLA-A0201	YES	ALVCGLRQL	62.1581	448.63	158.5	62.3744	NA	0.79511	289.141
HLA-A0201	YES	MIFVSSIFI	141.562	51.48	29.6	50.2374	2.01191	0.862304	108.921
HLA-A0201	YES	ALVEICTEM	87.3519	50.6	36.8	110.676	1.85283	0.53637	116.98
HLA-A0201	YES	ILGFVFTLT	171.518	912.97	255.7	221.2	NA	0.320948	599.943
HLA-A0201	YES	TLIDIWFLA	25.3096	7.29	9	18.9723	NA	1	18.8847
HLA-A0201	YES	VLLDGIHRV	3.83633	3.52	2.9	3.54633	NA	1	4.8207
HLA-A0201	YES	LKLSGVVRL	592.63	13474.5	17685.4	1145.59	NA	0.66272	4169.75
HLA-A0201	YES	SLVTSFLLM	148.698	373.61	165.4	145.053	1.81902	0.674218	313.408
HLA-A0201	YES	ALVRCIPTL	22.424	23.76	23.8	25.6857	NA	1	63.403
HLA-A0201	YES	NTIAGVAGL	121.556	1358.96	916.5	461.653	1.50982	0.203868	1205.34
HLA-A0201	YES	ALVSEVTEV	31.7382	12.3	11.3	16.8435	2.01191	1	40.0968
HLA-A0201	YES	FAFRDLCIV	106.595	155.22	115	104.847	1.26281	0.803059	149.317
HLA-A0201	YES	ALVSSLHLL	33.4208	22.07	20.3	18.5662	NA	0.861893	51.6547
HLA-A0201	YES	GLFGKGSLV	26.5398	55.51	70.7	24.5977	2.01191	0.961988	94.6477
HLA-A0201	YES	TLPGYPPHV	10.3584	23.61	32.5	29.2468	NA	0.930348	37.9411
HLA-A0201	YES	YLNDFTHEI	3.14062	3.27	2.2	12.3073	NA	1	5.39647
HLA-A0201	YES	SINVEYRFL	375.406	8452.32	9214.6	719.406	2.01191	0.649321	4854.11
HLA-A0201	YES	ALWEIQQVV	21.4453	7.85	7.2	11.4095	1.40451	0.457416	12.137
HLA-A0201	YES	ALYGKLLKL	18.0139	24.69	21.1	21.6027	NA	1	67.3147
HLA-A0201	YES	QLWLAAFAA	82.4354	120.91	62.3	36.7077	NA	1	72.629
HLA-A0201	YES	VLYDEFVTI	11.1821	8.93	12.3	17.2119	1.29292	0.377537	36.1501
HLA-A0201	YES	ILLSIARVV	72.1715	113.4	107.6	24.0712	NA	1	69.3601
HLA-A0201	YES	PVVLTGGTG	50000	39176.6	44935.7	50000	1.51098	-0.466654	4.99011e+06
HLA-A0201	YES	ALWGPDPAA	58.0789	117.15	235.5	33.664	NA	0.861354	139.351
HLA-A0201	YES	ALWGVFPVL	14.6368	9.69	14.1	9.18944	NA	1	12.9452
HLA-A0201	YES	ALWIPDLFM	174.114	159.11	222.7	95.1188	NA	0.786336	264.308
HLA-A0201	YES	ALWMRLLPL	22.4773	18.31	26.4	11.5337	2.01191	1	13.2468
HLA-A0201	YES	ALWNLHGQA	116.281	686.14	450.7	80.869	NA	1	392.744
HLA-A0201	YES	KTWFLVPLI	52.4141	55.06	56.5	113.097	NA	0.767387	118.062
HLA-A0201	YES	DLMGYIPVV	20.1855	19.87	28.9	12.0438	NA	0.849196	16.7151
HLA-A0201	YES	YLFNAIETM	14.1364	11.94	6.4	28.9321	2.01191	0.925602	45.6152
HLA-A0201	YES	ALYASRLYL	52.3298	25.21	28.2	59.7325	NA	1	83.7741
HLA-A0201	YES	LLAALFHDI	50.2251	57.54	29.2	33.3017	1.37162	0.360592	87.1184
HLA-A0201	YES	ALYDNVEKL	18.7053	23.46	16.2	21.1402	NA	1	60.689
HLA-A0201	YES	RLYQEVHRL	12.9959	87.81	31	15.7847	NA	0.934146	103.779
HLA-A0201	YES	FLWVIILFQ	72.2286	648.3	7896.9	64.4323	NA	-0.312977	122.211
HLA-A0201	YES	ALYGALLLA	39.6316	25.83	12.5	22.8035	NA	1	48.653
HLA-A0201	YES	ALWGAFPVL	19.7087	9.75	12.6	10.5773	NA	1	20.096
HLA-A0201	YES	ALYGWTVLV	6.18477	3.7	3.6	3.90904	NA	1	5.35932
HLA-A0201	YES	ALYSYASAK	660.846	11274.3	7099.2	932.715	1.34277	0.0924884	2260.01
HLA-A0201	YES	ALYKGFQFI	35.4957	17.7	10.9	23.3024	2.01191	1	62.1026
HLA-A0201	YES	KQWIVAGAI	491.497	1606.59	666.8	330.102	1.1231	-0.0996076	847.442
HLA-A0201	YES	ALYNTVATL	4.77872	45.01	142.2	17.0267	NA	1	50.946
HLA-A0201	YES	SIYHTGVEL	52.8992	573.68	902	156.466	1.51205	0.448712	781.826
HLA-A0201	YES	ALYWALMES	158.167	204.8	50.4	130.178	1.1442	-0.106263	254.748
HLA-A0201	YES	ALYYSVENV	35.651	16.22	21	10.3509	NA	0.853661	44.8859
HLA-A0201	YES	ALYYVHSLL	56.938	85.92	105.5	40.0266	1.8161	0.536008	110.182
HLA-A0201	YES	AMAAGLSSL	39.9807	14.98	18.8	31.8912	NA	0.922704	53.9647
HLA-A0201	YES	LMMMLPATL	17.7625	13.29	15.4	36.3127	2.01191	1	19.1915
HLA-A0201	YES	AMAGGIGVL	106.873	173.59	154.1	54.1901	NA	0.556098	177.873
HLA-A0201	YES	AMAGSIDLL	63.6462	27.59	39.4	31.548	2.01191	1	78.0028
HLA-A0201	YES	YLYVDKNFI	49.0894	30.83	19.3	41.797	2.01191	0.928601	61.2506
HLA-A0201	YES	AMAKAAAAV	72.0485	39.74	30.3	25.6857	1.85258	0.704251	64.1372
HLA-A0201	YES	FTGEYLLRL	31.524	40.03	176.2	143.492	1.13179	0.188116	89.7656
HLA-A0201	YES	MLLSKINSL	12.8877	7.02	12.3	13.8628	NA	0.967041	29.3839
HLA-A0201	YES	AMDLVLAAV	34.0623	17.09	11.9	11.6591	NA	0.788278	22.0856
HLA-A0201	YES	RLNDFLGLL	19.343	37.76	28.2	37.5107	NA	0.825159	65.7824
HLA-A0201	YES	LLQRKVEEV	38.0236	117.12	78.2	36.3127	NA	0.930288	116.442
HLA-A0201	YES	AMFGKLMTI	22.2065	8.08	6.5	14.6334	NA	1	36.9071
HLA-A0201	YES	FLLLADARV	19.3009	11.39	10	8.42747	2.01191	0.874571	18.37
HLA-A0201	YES	AMFQDPQER	946.31	17437.1	16622.6	3307.72	1.77037	0.129509	2911.45
HLA-A0201	YES	AMFTAALNI	120.021	30.32	26.1	37.9187	2.01191	0.933333	127.971
HLA-A0201	YES	AMFTTMYNI	38.9866	7.78	9.1	11.0451	NA	0.928011	31.0535
HLA-A0201	YES	YVFTLLFQL	13.989	8.69	8.4	17.7798	2.01191	1	18.9282
HLA-A0201	YES	QLIDKVWQL	8.27507	6.53	4.8	18.5662	NA	1	25.0098
HLA-A0201	YES	NITTAVKTV	153.43	8353.5	9027.2	592.096	NA	0.753137	3864.65
HLA-A0201	YES	DLMGYIPAV	12.5348	10.34	12.2	9.70027	NA	0.850843	12.4483
HLA-A0201	YES	RLLQEQHQL	29.0154	304.69	96.9	35.5353	NA	0.857143	238.842
HLA-A0201	YES	AMHYIRHRA	335.513	3161.11	2696	367.822	1.43962	0.250151	1156.41
HLA-A0201	YES	LLCPSGHVV	40.4817	332.85	364	26.5331	NA	0.936247	150.699
HLA-A0201	YES	SLFNTVAHL	4.2545	29	42.6	16.8435	NA	0.767797	44.1682
HLA-A0201	YES	EVNSFKAAL	695.388	19075	19025.2	3099.81	1.01191	-0.533373	20850.2
HLA-A0201	YES	ILLDQTVRV	9.57186	5.59	4.4	7.72868	NA	0.927136	13.3079
HLA-A0201	YES	SLLWLGAGV	13.2965	19.73	14.3	15.1162	NA	0.89623	30.9108
HLA-A0201	YES	AMLAGTAVV	38.1815	10.29	13	10.3509	NA	0.859944	21.4837
HLA-A0201	YES	GAHLSLRGL	1457.15	17120.4	25217.6	7131.08	NA	0.629072	25299.4
HLA-A0201	YES	LLAVAVYAV	24.183	9.62	6.8	7.81276	NA	0.857175	11.1201
HLA-A0201	YES	TIGEWAFWE	871.707	20498.3	16477.4	1121.07	NA	-0.380049	14358.5
HLA-A0201	YES	AMLHWSLIL	51.3749	16.13	21.6	23.0516	1.50983	0.536321	39.5467
HLA-A0201	YES	AMLKSICEV	26.9978	5.84	5.6	6.36098	NA	0.97832	14.693
HLA-A0201	YES	SLDQSVVEL	17.0873	38.49	64.7	37.5107	NA	0.843931	73.6394
HLA-A0201	YES	KIWEELSVL	44.9392	35.41	46.4	43.1759	1.81902	0.756045	97.5237
HLA-A0201	YES	SFTVVSNGA	4081.95	23076.1	19794.1	4727.1	NA	-0.551539	31558
HLA-A0201	YES	LLFGKPVYV	6.95221	4.73	3	8.33678	NA	1	9.10144
HLA-A0201	YES	LQAAIFHAL	95.3628	159.43	93.2	126.02	NA	0.527233	193.246
HLA-A0201	YES	AMMARDTAE	1695.16	18824.3	11382.8	548.908	1.39464	0.248858	10917.2
HLA-A0201	YES	QVMSLHNLV	134.663	312.2	323.1	178.159	NA	-0.722711	355.721
HLA-A0201	YES	EIINNITAV	130.297	1566.58	1112.4	126.02	NA	0.718482	1164.42
HLA-A0201	YES	AMNGHVPAV	11.6671	10.49	6.3	7.98366	NA	0.923611	25.3577
HLA-A0201	YES	AMNREVSSL	82.0031	547.81	378.7	70.2579	1.61762	0.524693	424.727
HLA-A0201	YES	LLHETDSAV	31.422	58.57	99.3	43.6456	NA	0.69125	117.52
HLA-A0201	YES	NASYITPYV	199.435	349.43	625.3	514.406	NA	0.65152	601.326
HLA-A0201	YES	AMPKTIYEL	33.7806	25.1	23.7	22.8035	1.12317	-0.00890143	43.3621
HLA-A0201	YES	AMQDPNPEV	22.8237	66.01	25.9	21.3702	1.39375	0.471961	36.8222
HLA-A0201	YES	AMQTMLFTM	85.666	34.53	43.7	48.1095	2.01191	0.816523	115.907
HLA-A0201	YES	AMRWGHLPL	176.836	439.39	441	268.762	NA	0.410977	374.205
HLA-A0201	YES	AMSKLLTEL	44.0281	29.47	39.9	52.4594	NA	0.857284	60.1326
HLA-A0201	YES	ALCEALTLA	64.5502	55.56	46.4	40.9022	2.01191	0.929071	93.1344
HLA-A0201	YES	IISLWDQSL	136.608	1169.08	835.6	356.074	NA	0.835762	1028.28
HLA-A0201	YES	AMTHLSPAL	95.7796	66.65	62.8	62.3744	NA	0.967049	155.278
HLA-A0201	YES	AMTMFYPGV	71.0394	9.63	16	25.4093	2.01191	0.540842	45.6152
HLA-A0201	YES	TLLVDLLWL	33.1973	66.38	62.4	36.3127	NA	0.484466	59.7187
HLA-A0201	YES	AMVEYVSAG	643.298	2090.63	1285.8	236.037	NA	0.860678	662.384
HLA-A0201	YES	ILQAHLHSL	8.53071	16.43	17.3	20.465	NA	0.863794	47.5456
HLA-A0201	YES	AMVPLVMVI	125.6	45.08	42.6	31.548	1.31273	0.344938	80.9301
HLA-A0201	YES	QLSLLMWIT	208.435	1685.65	1201.3	401.079	NA	-0.0476356	734.7
HLA-A0201	YES	AMVQVHSQG	3417.85	23333	24034	1017.05	NA	0.727562	17342.4
HLA-A0201	YES	VLNETTNWL	15.2064	46.02	29.1	50.7839	1.50983	0.400854	100.256
HLA-A0201	YES	ILGAQALPV	50.7696	30.44	29.2	26.8217	2.01191	0.980545	52.1327
HLA-A0201	YES	RMMGVKYLM	115.525	19.91	17	58.4538	1.92941	0.791656	56.6383
HLA-A0201	YES	KILEDVVGV	20.3652	7.67	5	13.1327	NA	1	27.2339
HLA-A0201	YES	RLPLYEALV	48.5219	59.81	61.4	33.664	NA	0.496349	66.8513
HLA-A0201	YES	VIADYNYKL	28.7252	50.27	26.9	81.7487	2.01191	0.929483	51.6547
HLA-A0201	YES	FLEPVNPRL	22.1121	24.18	13.5	49.6968	NA	1	78.3628
HLA-A0201	YES	LTSELPQWL	111.428	1664.86	2351.1	1407.05	1.19615	0.0435698	927.065
HLA-A0201	YES	APFARLLNL	1095.26	9776.15	13705.6	2579.01	1.11602	-0.646384	6825.12
HLA-A0201	YES	AQADSAVLL	250.654	265.05	215	263.008	NA	0.670795	350.034
HLA-A0201	YES	FIRYGDASL	149.337	1180.59	1429.7	548.908	1.36965	-0.158501	981.997
HLA-A0201	YES	ILDAARPAV	42.202	36.42	36.7	42.2516	NA	0.959828	72.7964
HLA-A0201	YES	GLDSYVRSL	21.078	74.7	184.8	65.8418	NA	0.865633	86.1212
HLA-A0201	YES	TLAQSLIDV	44.3292	55.04	36.7	21.3702	2.01191	0.931759	102.828
HLA-A0201	YES	RWGFRSGVP	50000	40945.3	43027.2	50000	2.01191	0.435812	1.74626e+06
HLA-A0201	YES	AQIGVIGVF	3872.07	10133	3260.9	3099.81	1.37507	-0.169271	13431.1
HLA-A0201	YES	AQLQAVPGA	300.178	779.38	459.9	149.838	NA	-0.0742336	679.376
HLA-A0201	YES	VLMLVAHYA	38.4066	19.95	15.9	22.8035	1.68049	0.619176	21.9336
HLA-A0201	YES	YQYPVIIHL	17.2708	13.24	22.1	26.8217	NA	0.669179	26.7985
HLA-A0201	YES	LLYLITNYL	19.5759	25.16	14.8	20.465	NA	1	33.3511
HLA-A0201	YES	AQPKCNPNL	333.663	3572.68	9178	611.631	1.50705	0.147911	1368.08
HLA-A0201	YES	ELGGANIPA	488.733	3806.99	4387.1	418.818	1.15205	-0.194966	1837
HLA-A0201	YES	TLNEKLFLL	9.72727	8.12	8.8	14.3201	NA	1	25.8887
HLA-A0201	YES	TTLPKGFYA	163.853	1560.55	1553	375.868	NA	0.760996	1273.83
HLA-A0201	YES	FLNQANCKI	28.6662	72.54	73.1	39.1698	NA	0.162915	134.002
HLA-A0201	YES	KLLKMVTSV	9.87493	5.19	7.1	7.89775	2.01191	1	13.9994
HLA-A0201	YES	AMDSNTLEL	50.7545	25.66	67.1	44.1204	1.81902	0.82303	69.2006
HLA-A0201	YES	ASDTPSATT	1874.47	26856.9	26346.1	9245.51	NA	-0.836448	83006.1
HLA-A0201	YES	HVDGKILFV	47.4077	138.35	225.8	82.638	1.16742	-0.120093	214.343
HLA-A0201	YES	AVGIGIAVV	277.714	1013.51	964.2	182.056	NA	0.709521	645.818
HLA-A0201	YES	LLMLCLHHA	24.0569	17.52	14.2	16.6622	NA	1	16.9477
HLA-A0201	YES	ASPMLYQLL	2687.48	11321.5	15920.3	3236.91	1.33888	-0.365933	13967.2
HLA-A0201	YES	GLENGLNYI	62.0817	123.73	121.7	91.09	1.1248	-0.00918397	372.486
HLA-A0201	YES	MVIFRLMRT	547.436	2503.91	2729	573.186	1.50572	0.365058	1968.38
HLA-A0201	YES	ATWAENIQV	111.31	124.41	168.6	134.472	NA	0.933928	262.488
HLA-A0201	YES	ATAGWTFGA	117.647	207.35	149.4	216.465	2.01191	0.638361	258.291
HLA-A0201	YES	LTAGLSVQQ	2112.84	28819	31437.3	9245.51	NA	-0.477443	105952
HLA-A0201	YES	ATAKAAAAV	273.122	2305.28	1019.1	396.762	2.01191	0.466165	1028.28
HLA-A0201	YES	SLFNTIAVL	7.2678	38.01	107.3	17.3992	NA	1	46.8932
HLA-A0201	YES	ATGDYVAFV	32.8786	34.61	26.6	96.1536	2.01191	0.862434	70.6496
HLA-A0201	YES	KFMSNGEHV	479.119	7393.82	5565.4	254.608	2.01191	0.622676	1520.93
HLA-A0201	YES	TVIKTLLEV	58.3587	103.97	52.8	123.322	2.01191	0.932584	236.108
HLA-A0201	YES	VLLLDVTPL	25.7117	24.9	25.7	22.0752	NA	0.797879	32.517
HLA-A0201	YES	MLMEVFPQL	5.27979	2.63	2.5	4.35572	2.01191	1	3.11968
HLA-A0201	YES	RTLDKVLEV	34.7679	35.15	52.2	97.1996	NA	0.809184	104.498
HLA-A0201	YES	WAMEKSSKY	2150.14	33703.4	25134.5	35367.4	1.16609	-0.631376	44474.4
HLA-A0201	YES	FVNRRFTLV	50.4357	154.08	95.3	60.3823	NA	1	186.685
HLA-A0201	YES	ATIWQLLAF	1322.95	7187.16	7020.2	3848.7	NA	0.119381	8533.16
HLA-A0201	YES	KIMEKIRNV	32.4362	21.5	17.7	29.8866	NA	1	64.4332
HLA-A0201	YES	KLSEQESLL	52.2814	105.37	73.6	88.1807	NA	0.847507	139.994
HLA-A0201	YES	ATLNTLITL	43.3765	237.88	386	186.038	1.81902	0.687882	535.932
HLA-A0201	YES	IDFLLRRWG	50000	31249.4	44712.6	50000	NA	0.649651	1.00025e+06
HLA-A0201	YES	LGLITNTIA	2984.43	23132.9	26717.5	5267.25	NA	0.406544	34762.4
HLA-A0201	YES	FLRYLLFGI	31.4077	21.49	34.4	24.333	1.27049	0.355169	20.282
HLA-A0201	YES	ATSYLEYEI	626.958	1515.28	1786.4	837.065	1.67	0.434213	1099.28
HLA-A0201	YES	ATTAAGPPK	9872.71	38270.8	36810.8	48929.6	1.6829	-0.0917818	189719
HLA-A0201	YES	TLQSFRQDV	109.232	1589.06	1519.3	243.824	1.4177	0.159462	1061.96
HLA-A0201	YES	ATTNILEHV	185.126	1078.39	932.8	352.242	NA	0.538541	1145.8
HLA-A0201	YES	ATVGIMIGV	181.624	174.98	25.7	140.42	2.01191	0.930867	311.968
HLA-A0201	YES	MINKLYGYA	423.47	2760.13	1754.6	388.269	2.01191	0.73418	1383.92
HLA-A0201	YES	CLFNTVATL	6.59318	93.13	194.3	21.3702	NA	1	70.0019
HLA-A0201	YES	SLYNTVATL	2.4748	53.76	192.7	18.7681	1.54314	0.615506	50.946
HLA-A0201	YES	NTIDQTANV	81.8983	877.01	833.9	243.824	NA	0.61696	638.425
HLA-A0201	YES	AVAKAAAAV	231.518	1101.93	357.3	188.062	2.01191	0.66855	553.49
HLA-A0201	YES	VLTEPLCQV	20.4022	36.58	18.2	16.13	NA	0.0442029	76.2272
HLA-A0201	YES	AVDGISLHL	163.969	768.43	973.5	286.788	2.01191	0.803848	628.217
HLA-A0201	YES	KIEIERKKL	2939.02	32653.5	32301.7	10757.6	NA	0.323699	131556
HLA-A0201	YES	ALSELPETL	28.334	46.67	25	115.571	2.01191	0.902302	99.3368
HLA-A0201	YES	SLNLTIVSV	10.0796	42.66	39.5	15.6149	NA	1	53.2243
HLA-A0201	YES	YITALNHLV	26.4974	13.85	16.6	52.4594	NA	0.9332	45.9314
HLA-A0201	YES	KSFFWFNEV	103.025	154.56	62.9	116.828	2.01191	0.718141	219.336
HLA-A0201	YES	AIIDILQQL	61.6703	54.99	36.6	74.9703	NA	1	182.856
HLA-A0201	YES	RLYDGLFKV	3.13501	2.42	2.1	1.95585	NA	1	2.63093
HLA-A0201	YES	GMANTTFHV	9.50603	6.88	5.7	7.64551	NA	1	17.3424
HLA-A0201	YES	ASLFLPKLV	1028.77	6836.8	6116	1376.93	NA	0.620329	3648.46
HLA-A0201	YES	AVGIGLRLV	428.959	3777.41	2786.1	340.993	1.50983	0.161879	1262.15
HLA-A0201	YES	FIMSLILNI	23.4922	4.56	5.5	21.8377	NA	1	17.9933
HLA-A0201	YES	GLFNTVATL	3.87423	40.06	85.6	21.1402	NA	0.925477	57.2941
HLA-A0201	YES	YLEPGPVTI	22.1746	53.86	35.7	98.257	NA	0.928977	130.951
HLA-A0201	YES	ILPDKIDGL	29.5731	62.43	53.4	38.7482	2.01191	0.838822	102.355
HLA-A0201	YES	VLSFCAFAV	26.8421	13.64	7.4	13.1327	2.01191	0.96992	12.5924
HLA-A0201	YES	AVLDGLLSL	42.1782	20.23	40.1	82.638	1.50854	0.484526	98.6529
HLA-A0201	YES	AVLGAVVAV	66.2415	58.52	20.8	40.0266	NA	1	133.693
HLA-A0201	YES	RLMGSILGV	9.54044	3.67	3.4	5.23531	NA	0.917046	6.53296
HLA-A0201	YES	YLLGDSDSV	9.59218	6.66	4.5	5.96115	2.01191	0.894785	8.51354
HLA-A0201	YES	KASEKIFYV	36.8935	10.89	16.6	79.9987	NA	0.547401	43.462
HLA-A0201	YES	AVPDEIPPL	81.7872	147.54	231.3	124.664	2.01191	0.938342	252.412
HLA-A0201	YES	ALSSLIHAL	19.2509	14.32	15.7	24.333	2.01191	1	39.5467
HLA-A0201	YES	AVSHLTTLA	469.228	3250.7	4068.7	855.376	1.50985	0.117516	1493.17
HLA-A0201	YES	VLVKSPNHV	60.0045	255.07	370.9	63.053	NA	-0.316262	151.394
HLA-A0201	YES	VVFQTSATI	62.4274	1275.24	2836.7	196.38	NA	0.660871	988.804
HLA-A0201	YES	AVVPFIVSV	44.9292	38.53	10.9	48.6329	NA	1	111.458
HLA-A0201	YES	AVVPFLVSV	48.6774	42.62	8.2	48.6329	NA	1	116.98
HLA-A0201	YES	AVVYSTCTV	169.593	819.09	436.1	135.935	NA	0.780702	611.097
HLA-A0201	YES	ALFGYPVYV	5.28953	2.79	2.3	4.85344	NA	1	2.95196
HLA-A0201	YES	AVYGNIKHK	2868.95	29706.8	27501.2	10081.4	1.26363	-0.12003	92280.5
HLA-A0201	YES	AWIPYFGPA	2789.34	12089.2	9154.5	1249.17	1.51098	0.133189	1679.23
HLA-A0201	YES	RLIDLHTNV	19.4621	13.77	7.9	16.3055	NA	1	30.4867
HLA-A0201	YES	AWQSVGHMM	6906.81	22006.8	24394.5	7945.94	1.51098	-0.396505	27549.3
HLA-A0201	YES	GAVKYLEGH	6938.2	32317.1	38468.8	50000	NA	-0.637372	185828
HLA-A0201	YES	CFMYSDFHF	8782.68	16084.6	4874.1	3307.72	1.45709	0.330271	18884.7
HLA-A0201	YES	CGKAGCQTY	25788.8	33772.8	39671.9	50000	1.29144	-0.136881	7.92702e+06
HLA-A0201	YES	LLAVGATKV	55.0801	102.51	117.6	38.7482	NA	0.883841	88.7381
HLA-A0201	YES	KLFTHDIML	23.2533	12	10.7	24.5977	2.01191	1	54.0891
HLA-A0201	YES	SLDWWAFGV	5.6637	3.93	4.3	5.0681	NA	0.697479	3.87356
HLA-A0201	YES	CIEYVTLNA	1654.99	8992.84	8048.7	1249.17	NA	-0.534863	8792.45
HLA-A0201	YES	CILESLFRA	119.404	87.54	38.4	41.3472	1.51165	0.435391	137.439
HLA-A0201	YES	LLYILRYIV	51.536	113.4	142.2	25.9651	NA	1	36.8222
HLA-A0201	YES	CINGVCWSV	21.418	97.75	232.3	40.462	NA	0.741844	94.2128
HLA-A0201	YES	RLVDDFLLV	19.7534	7.64	5.9	11.2868	NA	0.84136	13.005
HLA-A0201	YES	TLKQRLTNL	91.6078	4362.05	4355.1	333.693	2.01191	0.841691	2679.85
HLA-A0201	YES	NTFYLFTFT	403.52	3332.15	3829.5	1209.27	NA	0.850985	4084.23
HLA-A0201	YES	ILAIIFLVL	62.8588	326.02	275.2	46.0718	NA	1	66.6976
HLA-A0201	YES	KVCAITPTI	78.5198	298.2	241.5	230.984	1.81902	0.793615	599.943
HLA-A0201	YES	GLIEKNIEL	23.8149	11.39	15.5	40.9022	2.01191	1	35.3273
HLA-A0201	YES	LLLLTVLTV	8.04796	41.78	35.8	10.8087	NA	0.517635	21.0916
HLA-A0201	YES	LLTFWNPPV	15.5456	5.1	8.3	15.9565	1.81902	0.762309	12.9452
HLA-A0201	YES	YIYTRSFQM	69.9015	47.78	35.4	65.8418	2.01191	0.82823	194.138
HLA-A0201	YES	HLAVERGKV	409.773	12880.1	10919.9	340.993	NA	0.744429	2723.39
HLA-A0201	YES	RLDALVVAA	57.8241	69.26	105.4	49.162	NA	0.839186	88.7381
HLA-A0201	YES	YLADHVAAL	2.7599	3.07	2.7	9.91246	NA	0.958689	5.08288
HLA-A0201	YES	VLLLWITAA	31.6858	36.53	43.4	22.5581	NA	0.927104	36.4846
HLA-A0201	YES	ATYGIIVPV	37.8988	18	9.9	37.107	2.01191	0.84773	68.8827
HLA-A0201	YES	KIWMAPSLT	307	1538.96	1979.9	611.631	1.34936	0.28254	1049.81
HLA-A0201	YES	CLGGLLTMV	38.2872	75.6	39.8	23.0516	1.63074	0.756654	71.9631
HLA-A0201	YES	KIDYYIPYV	11.5263	3.63	4.5	10.4635	1.81902	0.748738	10.0719
HLA-A0201	YES	CLGLSYDGL	520.761	3370.76	1892.8	202.859	NA	0.171032	1520.93
HLA-A0201	YES	YMIKKLLKI	25.5924	8.5	8.2	23.0516	1.81902	0.726877	30.1377
HLA-A0201	YES	CLHHAYQGD	4401.22	31049.2	31205.8	3236.91	1.01191	-0.473078	57162.3
HLA-A0201	YES	GLRYRSMLL	219.058	2092.4	2996.6	337.323	NA	-0.0434783	887.381
HLA-A0201	YES	CLINDPWVL	36.2707	30.29	64.7	40.0266	1.81469	0.519832	50.4789
HLA-A0201	YES	LMMILPAAL	32.1692	17.64	17.5	40.462	2.01191	1	25.8291
HLA-A0201	YES	FLTREILWA	47.4371	26.94	29.4	58.4538	NA	1	84.5493
HLA-A0201	YES	FLKQQYMNL	81.4889	268.3	159.4	121.995	2.01191	0.9238	369.071
HLA-A0201	YES	CLLQSLQQI	87.0127	343.99	84.2	34.0302	NA	0.920308	330.453
HLA-A0201	YES	GAGIGVAVL	864.07	9156.11	21800	3529.57	NA	0.711524	8243.47
HLA-A0201	YES	CLMTYSHHA	36.0957	18.85	18.4	22.5581	NA	0.916089	29.7927
HLA-A0201	YES	CLPAAPDGI	284.899	2462.62	1508.1	209.552	1.51098	0.602431	835.815
HLA-A0201	YES	CLPACVYGL	39.3437	51.62	61.9	24.0712	2.01191	0.84398	40.8423
HLA-A0201	YES	LLDEPTNHL	25.4457	73.56	15.6	51.8948	2.01191	0.93986	142.269
HLA-A0201	YES	CLSDEINHV	26.0729	21.86	16.2	23.0516	1.09348	0.0356136	56.508
HLA-A0201	YES	KILQELPSV	22.1703	13.44	9.1	15.2806	NA	1	78.0028
HLA-A0201	YES	YQYMDDLYV	59.568	7.42	11.5	33.3017	NA	0.555759	28.3211
HLA-A0201	YES	CLTKWMILA	131.933	334.32	690.9	100.406	NA	0.859428	139.03
HLA-A0201	YES	CLTSTVQLV	43.5855	139.07	204	40.0266	1.84935	0.931129	146.255
HLA-A0201	YES	CLVSGLSSL	57.5381	79.99	49.3	44.6004	1.11675	0.119408	151.743
HLA-A0201	YES	RLTEDDFGL	43.4363	28.55	25	36.3127	NA	0.860027	66.5442
HLA-A0201	YES	CLWPKTHTL	6.74026	22.67	18.5	16.3055	2.01191	0.853026	39.6378
HLA-A0201	YES	FLYELIWNV	1.03849	1.86	1.8	0.5339	NA	1	0.344437
HLA-A0201	YES	CLYSLLTMV	16.842	16.35	17.1	7.08783	2.01191	1	19.1915
HLA-A0201	YES	ALLGAWPAV	18.199	7.16	5.8	5.77076	NA	0.539786	20.659
HLA-A0201	YES	ILHRLAPWI	62.7784	148.85	152.7	88.1807	1.15854	0.0532281	214.343
HLA-A0201	YES	CMIRWLGGI	151.777	261.09	73	35.5353	1.67221	0.647127	183.278
HLA-A0201	YES	DLMGYIVLV	15.9185	24.2	31	11.4095	NA	0.767899	13.1253
HLA-A0201	YES	CMMIEPPKL	81.5142	122.11	368.8	64.4323	NA	0.919258	125.346
HLA-A0201	YES	RQVSVKLLI	856.764	2535.35	1029.7	953.119	1.55378	0.373227	2223.87
HLA-A0201	YES	VLQQSTYQL	36.7152	128.38	48	37.5107	NA	1	140.317
HLA-A0201	YES	IVLEFFMMV	31.6751	12.98	10.5	22.8035	2.01191	0.943493	27.5493
HLA-A0201	YES	SVMDPLIYA	43.8353	21.04	21	72.5758	NA	0.662481	70.325
HLA-A0201	YES	CQWGRLWQL	45.2073	121.18	19.7	45.0856	NA	0.0696487	125.924
HLA-A0201	YES	SLVKHHMYV	22.1858	18.93	12.6	19.5982	2.01191	0.979283	44.3721
HLA-A0201	YES	CTFIFSILV	146.622	630.09	911.8	138.909	NA	0.440214	231.265
HLA-A0201	YES	ILWDYFSLV	3.18524	2.51	3.2	2.53578	NA	1	1.11201
HLA-A0201	YES	CTWKLPTLA	338.406	3771.49	3577.7	1145.59	NA	0.475203	1241.97
HLA-A0201	YES	YTLNNGVAM	253.536	1929.9	1329.3	659.754	1.74796	0.506042	2427.22
HLA-A0201	YES	DLAEWVPRV	15.6571	58.98	88.1	18.7681	NA	1	33.815
HLA-A0201	YES	LLSAWILTA	15.9628	15.74	32.4	46.0718	NA	0.926765	35.5721
HLA-A0201	YES	KMVGTVQRV	21.5038	34.89	35.7	15.6149	1.36255	0.483956	73.6394
HLA-A0201	NO	TQRAHRNIN	41568.9	43540.1	46535.4	50000	NA	-0.694958	2.52412e+06
HLA-A0201	NO	EAEKQLQQY	50000	35953.8	45114.9	50000	1.08474	-0.724838	1.56354e+07
HLA-A0201	NO	ASEELMDKY	29383.7	32587.8	39463.4	50000	1.06662	-0.861223	968523
HLA-A0201	NO	MCWFCMLHI	289.271	856.68	2211.5	801.611	NA	0.554714	887.381
HLA-A0201	NO	RTLHPFGCK	9016.94	35773	29144.2	29745.4	1.04048	-0.555081	432623
HLA-A0201	NO	KIQLFSDFT	517.052	6123.02	7612.1	1006.1	1.01191	-0.625006	4416.82
HLA-A0201	NO	LFPELECFF	6072.48	20569	19188.3	7609.38	1.05139	-0.353956	38735.6
HLA-A0201	NO	CNCTEPNNH	50000	40248.2	47339.3	50000	NA	0.221721	1.65238e+07
HLA-A0201	NO	GVPELGAFF	1163.32	13863.7	13812.6	4288.48	1.06458	-0.533905	16676.7
HLA-A0201	NO	DSMGQGDAY	39513.6	39347.8	41776.3	50000	1.17001	-1	2.88476e+06
HLA-A0201	NO	AFMATNKAY	11393.2	34197.5	30158.9	50000	1.05266	-0.508866	242164
HLA-A0201	NO	GVQPMHAGT	869.754	20771.6	17990	2722.37	NA	0.26203	25241.2
HLA-A0201	NO	TLASIGTAF	441.534	7589.81	4953.4	1121.07	1.10381	-0.44211	4437.21
HLA-A0201	NO	LESLTDREL	6490.65	30931.2	33658.6	19932.3	1.0535	-0.801728	112748
HLA-A0201	NO	EIKFNDITF	15507.7	28514.2	33327.7	50000	1.26257	-0.791026	1.13269e+06
HLA-A0201	NO	PSHLHHTLI	8438.59	34341.3	37872.9	24218	NA	-0.420334	337373
HLA-A0201	NO	QQLEADYTF	1027.82	10295.2	3852.3	1884.44	1.33208	-0.298346	6125.06
HLA-A0201	NO	LAIKQYGDI	4543.72	30463.9	28222.6	6829.04	1.61731	0.0169354	34682.5
HLA-A0201	NO	IVDDDFISA	133.713	368.4	759.8	226.039	NA	-0.286864	241.052
HLA-A0201	NO	MVFTKWLSP	1198.32	9432.74	10535.5	1006.1	NA	-0.132326	7675.56
HLA-A0201	NO	KALGPGATL	161.478	7868.94	7280.2	1376.93	NA	-0.204031	5930.76
HLA-A0201	NO	GWLHWHCEE	17618.1	39598.1	32984.1	13212.9	NA	0.172964	231798
HLA-A0201	NO	RLKPVGSAY	1665.26	23036	23818.9	18279.6	1.45462	-0.311771	85135.4
HLA-A0201	NO	PMIIGEPII	1208.35	12059.7	10240.3	363.864	1.01191	-0.625403	2350.23
HLA-A0201	NO	CAPIPFDFD	46083.8	33491.8	34486.5	47882.2	NA	0.27484	889426
HLA-A0201	NO	MQRISGSNI	3237.05	18760.9	14823	4429.97	NA	-0.514974	21832.8
HLA-A0201	NO	EMKTQLEEL	640.288	14784.4	13895.7	1039.29	1.61731	-0.0267089	7330.1
HLA-A0201	NO	WSQNPTMLY	4494.82	29494.4	25817	50000	1.3457	-0.317398	401893
HLA-A0201	NO	LARFPCNVI	3941.74	21981.9	25030	23957.4	1.0567	-0.429396	78182.6
HLA-A0201	NO	FAATHQKKE	7209.34	44203.2	40920.4	50000	NA	-0.534738	642851
HLA-A0201	NO	SSWNSAHEK	2427.48	32399	28570.1	19295.7	1.04443	-0.40759	62245.8
HLA-A0201	NO	TQQHPIVVL	360.33	8534.02	3853.4	631.809	NA	-0.731658	4551.03
HLA-A0201	NO	EQWDHWVIH	3298.35	27771.2	31472.7	19295.7	NA	0.317365	101184
HLA-A0201	NO	NQDLNGNWY	7926.38	28458.1	31738.1	50000	1.06398	-0.769977	375933
HLA-A0201	NO	HAETESATL	1102.92	24869.7	30096	8758.62	1.03962	-0.894222	52132.7
HLA-A0201	NO	KGKEMEVQA	7406.88	33507.8	36632.8	13501.9	NA	-0.326562	143255
HLA-A0201	NO	HMENPFHGP	1533.37	26011.3	21219.3	727.232	NA	0.272947	36653
HLA-A0201	NO	DCMRQFKHH	50000	41248.5	47714.1	50000	NA	-0.485137	1.71439e+07
HLA-A0201	NO	KDFITMDNV	1253.29	11076.9	20361.9	1183.39	NA	0.0178135	5118.11
HLA-A0201	NO	DLTRCDVKA	1266.61	23091.1	26239.1	1376.93	NA	0.305078	12081.2
HLA-A0201	NO	VKGVWWEEE	50000	35110.4	43223.2	50000	NA	-0.237362	2.70464e+06
HLA-A0201	NO	DTFGVIDTM	709.503	12347.2	16117.2	3167.62	1.18422	-0.375781	17382.4
HLA-A0201	NO	MALMKLAAL	232.055	735.69	1578.3	392.493	NA	-0.00574707	575.586
HLA-A0201	NO	NTSLEIEFT	1628.07	17963.5	22466.9	6128.72	NA	-0.874973	37853.8
HLA-A0201	NO	SVEPYTSNI	285.487	6508.16	5016.8	902.926	NA	-0.53267	3742.05
HLA-A0201	NO	SVNSASPLC	450.602	21774.3	15560.1	2722.37	NA	-0.0617088	11833.4
HLA-A0201	NO	LTDAFHGYH	3179.53	30866.7	28531.7	50000	1.07184	-0.435359	131859
HLA-A0201	NO	KIPIQNERF	3273.59	27043.3	27452.5	8387.64	NA	-0.215828	65631.1
HLA-A0201	NO	LCENKKCKF	28956	38503	44822	50000	NA	-0.381599	6.08289e+06
HLA-A0201	NO	QHNDMFNKV	539.2	28812.5	29251.3	3454.02	NA	0.0179494	23829.2
HLA-A0201	NO	WTEHRQVRY	7612.77	35487.4	36525.1	50000	1.12236	-0.532022	1.10436e+06
HLA-A0201	NO	AIRAGYSIV	767.168	7386.22	4985.8	819.146	1.51574	0.0868881	2655.28
HLA-A0201	NO	FPRIWLHGL	575.113	13098.4	18803.1	4018.93	2.00702	0.39233	3484.26
HLA-A0201	NO	QLCDPVGML	70.1001	1477.8	793.3	153.116	NA	0.725428	920.683
HLA-A0201	NO	NIVFSPFGY	2350.39	20066.7	22284.3	8297.38	1.24407	-0.405737	30346.6
HLA-A0201	NO	LAAVLVVMA	1141.33	5216.1	6365.5	2192.64	NA	-0.462026	2986.14
HLA-A0201	NO	HRYLIRQSM	10963.9	27182.3	35415.2	50000	1.46253	-0.4803	529798
HLA-A0201	NO	GQVQLKKPY	15303.1	33545.5	32074.3	50000	1.13115	-0.82593	524940
HLA-A0201	NO	CYPGKFVNE	48211.8	36787.7	37286.2	46857.2	NA	-0.0715442	2.8649e+06
HLA-A0201	NO	NIHNHMIKV	63.0172	1005.07	1235.6	165.163	NA	-0.265333	899.725
HLA-A0201	NO	SYMLQGLRK	26386.4	32162.9	34187.8	50000	1.04596	-0.450634	468932
HLA-A0201	NO	SYIRYFTVF	6557.72	22318.8	25802.7	17888.2	1.06853	-0.865105	39729.2
HLA-A0201	NO	FSFHTICKQ	1183.54	19303.6	26624.9	3236.91	NA	0.423768	49557.6
HLA-A0201	NO	HLALSHGCH	3804.06	33617.4	38111.3	13648.8	NA	0.156948	165238
HLA-A0201	NO	NIHLTTMKN	4878.76	32101	39886.6	12517	NA	-0.453496	250674
HLA-A0201	NO	PHGLWNRNN	50000	44638.1	48449.7	50000	NA	-0.153825	5.91711e+07
HLA-A0201	NO	RCMSKMFSN	3128.38	29434.5	34665.4	8758.62	NA	0.404703	41410.5
HLA-A0201	NO	RLRRRRHPL	228.651	10562.1	6788.1	696.429	1.512	-0.178168	2698.42
HLA-A0201	NO	SQLVSTAWA	349.956	1923.95	2668.5	461.653	1.06102	-0.377268	981.997
HLA-A0201	NO	SSQVSLVGM	2908.59	15578.1	15024.1	4288.48	NA	0.348463	29724.2
HLA-A0201	NO	GCKKECLVT	12889.6	34452.6	43242.9	50000	NA	0.268968	1.82856e+06
HLA-A0201	NO	MPTYIRNTL	3300.75	27825.7	20202.8	38984.7	NA	-0.54581	60969.1
HLA-A0201	NO	SILPISWAY	230.519	7977.9	11017.5	1304.42	1.44747	-0.387965	2858.31
HLA-A0201	NO	CPEECFWVV	2045.52	12106.7	19937.1	2099.77	NA	0.575914	3707.75
HLA-A0201	NO	LWLTDNTHI	1558.97	21487.8	18332.8	2032.71	NA	0.545692	2851.74
HLA-A0201	NO	IVGLDLENL	497.399	5542.1	6571.6	525.658	NA	-0.409621	3041.66
HLA-A0201	NO	SATVYGDKI	2279.95	27330.4	28132	10191.1	NA	-0.717998	31125
HLA-A0201	NO	MQNVADMVC	5233.34	18209.7	13952.5	5441.03	NA	0.0176404	25299.4
HLA-A0201	NO	CVCRKTEWP	11428.2	35372.8	38502.6	7775.84	NA	0.21138	208983
HLA-A0201	NO	SYNNKEKKW	34867.2	42052	45169.2	50000	NA	-0.584159	2.85831e+06
HLA-A0201	NO	NESGRLIDF	29440.7	29521	39781.9	50000	1.06385	-0.742202	948659
HLA-A0201	NO	VVAVGGLAI	668.537	6266.11	4690.1	912.748	1.13103	-0.219114	2911.45
HLA-A0201	NO	KIDVVGIEW	2585.67	16489.7	20991.2	4676.23	1.05934	-0.593568	8000.37
HLA-A0201	NO	GKWGDPIQK	12008.9	34295.3	39680.4	50000	NA	0.523142	220856
HLA-A0201	NO	LQVATGWKI	278.616	1714.79	331.7	344.702	NA	0.501866	1429.26
HLA-A0201	NO	CTIVDSMII	2173.99	8240.03	7705.4	1262.76	1.6177	0.0711495	4131.52
HLA-A0201	NO	SPAIFQYTM	1746.11	16106.7	22234.5	21040.3	NA	-0.679723	16753.7
HLA-A0201	NO	GFKLRSAVM	20395.4	27246.5	37777.6	33504.9	1.04661	-0.873188	411254
HLA-A0201	NO	VPQTDAGVT	46663.2	41546.8	44520.4	50000	1.35113	-0.375375	933491
HLA-A0201	NO	RTFGKLPYR	597.934	17142.8	10626.1	5681.68	1.24801	-0.00819061	6224.58
HLA-A0201	NO	HSHCIQDCL	1101.83	23416.2	21328.9	6262.79	NA	-0.0879142	40561.1
HLA-A0201	NO	WQQIGLVEV	93.6882	512.11	273.6	108.306	1.0669	-0.397548	226.522
HLA-A0201	NO	ILLRKGHVF	555.579	11330.2	6456.7	466.675	1.18525	-0.336254	4876.52
HLA-A0201	NO	SPISSIFSR	6239.27	29071.5	33045.5	50000	NA	-0.361852	44474.4
HLA-A0201	NO	WMKRFNPPA	139.537	475.76	623.7	268.762	NA	-0.54192	544.641
HLA-A0201	NO	FHAPPPSVC	2227.78	37925	32782	50000	1.01191	-0.638081	196838
HLA-A0201	NO	EDKIGPLKM	50000	36736	47070.1	50000	NA	-0.507051	5.37168e+06
HLA-A0201	NO	GVCWTIMIH	2106.58	17820.6	33111	16946.2	NA	-0.342014	81678.9
HLA-A0201	NO	VVCGDMDRS	2916.21	31670.5	34288.6	6062.77	NA	0.214048	49216.4
HLA-A0201	NO	LSWMNDKMC	7639.08	26105.2	21159.7	26407.7	NA	0.186091	184974
HLA-A0201	NO	ETESVNSNY	36348.3	37046.1	41062.4	50000	1.05355	-0.931998	5.80912e+06
HLA-A0201	NO	TSPDLSFSL	215.207	3042.79	8448.9	828.057	1.15462	-0.173616	1629.71
HLA-A0201	NO	RTSKAPLER	4781.08	33664	36479.3	50000	NA	-0.681332	75354.6
HLA-A0201	NO	GADINLMPI	715.549	3309.47	2890.3	1073.58	1.41782	-0.111672	1875.47
HLA-A0201	NO	ELEKSKRAL	3064.56	30567.9	32555.8	5324.55	1.01191	-0.87913	76755.6
HLA-A0201	NO	LITSAFDLL	253.535	1927.77	1182.3	302.73	NA	-0.28187	1132.69
HLA-A0201	NO	SASDMQKFT	1547.82	28342.5	30662.3	29745.4	1.01191	-0.743161	34206.6
HLA-A0201	NO	TVFRNQNRV	160.791	5317.82	6325.4	274.641	1.4463	-0.248073	2051.68
HLA-A0201	NO	GIIITVGML	228.884	3290.05	4828	356.074	1.2161	-0.196877	2153.33
HLA-A0201	NO	MAVTAAPYI	546.695	1052.88	1626.5	704.005	1.06086	-0.317921	1028.28
HLA-A0201	NO	FYLFTFTIY	4348.79	13490.5	23330.4	27279	1.11616	-0.525974	40281.9
HLA-A0201	NO	TVIYRGTTF	1704.98	25510.4	23141.6	10414	1.08652	-0.868719	81678.9
HLA-A0201	NO	WPISAILWF	4827.34	16564.6	26466.1	27575.7	1.18473	-0.322098	45615.2
HLA-A0201	NO	GCNKIGFTK	7389.76	30303.8	40410.1	50000	NA	-0.22314	981997
HLA-A0201	NO	AGEDWCVMA	1980.81	21604.6	23632.8	4830.5	NA	-0.00376569	19015.6
HLA-A0201	NO	KVMALPIPH	810.656	13013.8	22622	5500.22	1.28925	0.00663624	3289.35
HLA-A0201	NO	AVTAALHRK	3783.86	31763.8	32334.6	12653.2	1.15913	-0.520012	62677.3
HLA-A0201	NO	KLTKDRKML	325.747	12872.9	13145.7	1376.93	1.01191	-0.655766	3759.33
HLA-A0201	NO	QSSQVTSAG	19047.1	36058.7	42464.4	50000	NA	-0.854779	545896
HLA-A0201	NO	ATFSRPGSL	281.428	7293.86	9746.2	1222.43	1.13807	-0.341201	3665.3
HLA-A0201	NO	HWCPNESLM	13383.4	33560.8	32323.7	12930	NA	0.383437	91856.5
HLA-A0201	NO	TEANAGQFL	2136.95	31990.8	30536.5	7945.94	1.0491	-0.919378	67005.4
HLA-A0201	NO	SHMPEHIMP	8299.9	37738.3	37899.2	26123.5	NA	-0.554087	347624
HLA-A0201	NO	SIMSMMNIT	366.476	1680.94	1969.7	618.284	1.81391	0.313153	1754.32
HLA-A0201	NO	NGMYHGLYL	674.306	12225.5	12925.1	1453.47	NA	-0.100331	6685.13
HLA-A0201	NO	KVGAGAFGL	158.891	567.33	758.1	170.612	1.11692	-0.386705	422.776
HLA-A0201	NO	SIRCVKYLL	211.009	3860.04	3145.6	1017.05	1.81391	0.205578	1656.19
HLA-A0201	NO	EQEDGDNNQ	46360	42155.4	47368.4	50000	NA	-0.790358	5.5349e+06
HLA-A0201	NO	AARLKRSAT	34452	39470.6	41709	50000	1.01191	-1	1.05465e+06
HLA-A0201	NO	AVNAATYNR	3588.76	31623.6	28413.1	10992.9	1.1761	-0.334641	19593.4
HLA-A0201	NO	PIQRIVIEH	7731.99	32520.9	41817.9	36141.1	NA	-0.845007	301377
HLA-A0201	NO	ALDLAKKRV	302.633	3926.69	5007.8	257.378	NA	-0.616069	1161.74
HLA-A0201	NO	NITHTNITT	493.253	19502.9	21420.5	3454.02	1.21902	-0.568142	21043.1
HLA-A0201	NO	NTNIGENGN	16930.2	42128	44746.5	47366.9	NA	-0.349095	1.1223e+06
HLA-A0201	NO	RPQLGVGDV	5510.39	27581.1	34189	9447.76	1.0594	-0.804917	70975.8
HLA-A0201	NO	KLLARFLFE	360.584	4738.05	7332.9	194.267	1.06443	-0.206453	3034.66
HLA-A0201	NO	VPRRKAKII	50000	38553	44119.5	50000	1.54113	-1	2.14837e+06
HLA-A0201	NO	AGIKHIEDR	38006.8	38114.6	39539	50000	NA	-0.0592502	736394
HLA-A0201	NO	DIVSKLTFL	318.798	8933.58	9949.5	427.98	NA	-0.370316	3119.68
HLA-A0201	NO	VYWENEVSI	663.54	8502.32	6954.8	1062.03	1.05411	-0.272603	1726.28
HLA-A0201	NO	VVLQQHSIA	1018.04	24063.7	21361.2	984.564	1.01191	-0.38634	8111.66
HLA-A0201	NO	PTNKLQAAV	802.587	24552.3	23458	2635.42	NA	-0.769181	14031.7
HLA-A0201	NO	PVEQQSDAS	50000	44280.7	46797.4	50000	NA	-0.785339	3.47624e+06
HLA-A0201	NO	DLNRMPTDM	1873.48	25939.9	31979.7	2314.53	1.01191	-0.772133	27996.9
HLA-A0201	NO	KTFCMNSWA	192.164	1054.62	1129.4	681.52	NA	0.672377	1109.46
HLA-A0201	NO	KTKISVEKI	1333.27	21880.3	26068.5	6755.55	1.2161	-0.554151	33045.3
HLA-A0201	NO	NKNAADWRN	36077.5	41810.6	48109.1	50000	NA	-0.703045	1.39994e+06
HLA-A0201	NO	GWPDNYCEW	18249.9	35964	38930.3	42052	1.2121	-0.57895	67314.7
HLA-A0201	NO	GADGVDNKF	5708.1	29274.1	36234.6	43911.9	NA	-0.0170446	181180
HLA-A0201	NO	IHLDKGGQF	9755.41	37804.1	37668.2	50000	1.01191	-0.881124	1.09676e+06
HLA-A0201	NO	TQDLFLPFY	819.176	12502.8	14408.4	7366.35	1.23122	-0.393063	10212
HLA-A0201	NO	MNKPCKSFA	6484.88	36000.9	36932.9	25842.4	NA	-0.143342	134002
HLA-A0201	NO	NETTQALQL	6502.04	33397.8	36983.2	16228.5	1.05627	-0.89792	171439
HLA-A0201	NO	ENWPNTPVC	7174.61	39780.2	36192.7	26695	NA	-0.25586	593076
HLA-A0201	NO	LATLKDMWK	32206.8	33564.4	32137.2	50000	1.05821	-0.491257	539647
HLA-A0201	NO	TVSMKFGCG	13413.2	34879.1	37232.6	17316.9	NA	-0.0353935	219842
HLA-A0201	NO	IQKSSSIDV	999.643	8465.78	11043.3	743.14	NA	-0.477398	3682.22
HLA-A0201	NO	GPGDPDVYL	1815.57	21357.3	30359.9	9146.01	NA	-0.435023	29451.7
HLA-A0201	NO	RVRAYTYSK	3268.5	30410.2	21700.6	22451.5	NA	-0.189313	30137.7
HLA-A0201	NO	RPAGARAAF	23988.7	36172	33272.6	50000	1.16084	-1	726290
HLA-A0201	NO	AQGICNMWF	5120.81	12532.8	18312.6	8387.64	NA	0.111488	13807.3
HLA-A0201	NO	KVIKKRVET	1089.37	24707.2	22782.6	4478.16	NA	-0.561966	12334.2
HLA-A0201	NO	HANNSTDTV	244.766	13584.8	15969.1	1422.36	1.41782	0.0119115	6872.42
HLA-A0201	NO	SLLRGLIFY	139.899	3861.38	10097	466.675	1.06078	-0.304164	887.381
HLA-A0201	NO	WCRMCRSEI	6596.6	24561.9	35643.2	50000	NA	-0.487072	153501
HLA-A0201	NO	VETKCPNLD	50000	41514	47423.8	50000	NA	-0.57244	1.51743e+06
HLA-A0201	NO	TDAAQVTRW	18568.9	37117.6	43672.2	50000	NA	-0.727735	306980
HLA-A0201	NO	QQLYTSPSF	1306.47	18996.8	9428.8	2722.37	1.33252	-0.404674	14794.8
HLA-A0201	NO	KVSWRWMVY	2787.03	19510.9	22541.1	17888.2	1.13672	-0.779513	47765
HLA-A0201	NO	ASTNRQSGR	30590.2	44155.8	39225.4	50000	NA	-0.770974	1.1998e+06
HLA-A0201	NO	LQEQWFSRP	7011.29	29799.2	28461.8	4989.87	NA	0.0812687	77109.9
HLA-A0201	NO	VQKVNPAPK	18137	34078.5	34401.9	50000	1.18428	-0.608376	327424
HLA-A0201	NO	CKKKEQDVI	50000	41314.2	43102.7	50000	NA	-0.234889	1.27971e+06
HLA-A0201	NO	DILANRDST	4532.35	40431.1	39928.1	9047.59	NA	-0.878004	130650
HLA-A0201	NO	VSRDFDDVY	32939	33691.7	38418.9	50000	1.13999	-0.655172	1.31556e+06
HLA-A0201	NO	NEQCESVQN	50000	41998.8	48099.2	50000	NA	-0.535868	5.35932e+06
HLA-A0201	NO	AHWRIFIFK	7525.87	19675.8	28334.6	31061	NA	-0.0617836	106441
HLA-A0201	NO	AIKCEGLDV	854.935	15171.7	11378.4	1121.07	NA	-0.729917	12826.6
HLA-A0201	NO	RALGGLACD	3037.6	32358	34973.2	7287.08	NA	-0.120748	48318.1
HLA-A0201	NO	DQSSWIQRA	982.106	21518.7	18844.3	2010.83	NA	-0.0868221	8454.93
HLA-A0201	NO	YVQMALMKL	111.852	452.92	1246.5	161.628	NA	1	286.49
HLA-A0201	NO	HTQAIEGAW	16000.6	32875	30227.5	50000	1.05712	-0.935065	329693
HLA-A0201	NO	RLFFIDWEY	202.264	2362.27	3847.4	525.658	1.36041	-0.239913	698.409
HLA-A0201	NO	GIVLSNTST	971.687	19996.5	23005.8	2496.64	NA	-0.694082	14161.5
HLA-A0201	NO	DLVVSYVNV	559.467	5733.99	5099.2	134.472	NA	-0.628829	1459.18
HLA-A0201	NO	PEIIRKMML	46934.9	31731.9	41734.7	46352.9	NA	-0.260705	590351
HLA-A0201	NO	RGRGVAIHR	50000	30686.2	36213.9	50000	1.18037	-0.685244	1.49317e+06
HLA-A0201	NO	PAASAIFDV	1245.3	14545.2	16305	874.088	1.05292	-0.44835	3927.44
HLA-A0201	NO	ETVNFVPNY	3016.56	30590.7	27623.5	50000	1.14006	-0.413904	357363
HLA-A0201	NO	IVTVNPSHR	10479	36899.7	34633.1	50000	NA	-0.402016	157438
HLA-A0201	NO	ISEDMHTDK	50000	40670.6	40062.2	50000	1.19439	-0.478611	2.97242e+06
HLA-A0201	NO	RSLETDLRS	3989.6	26152.9	31948.9	10081.4	NA	-0.60062	82624.7
HLA-A0201	NO	MQQSGDEAF	3947.52	17271.5	12887.1	5681.68	1.21923	-0.671583	27171.3
HLA-A0201	NO	ALLGERPII	148.583	712.89	578.9	116.828	1.01191	-0.234217	416.975
HLA-A0201	NO	DEFLKVPEW	41061.1	31417.9	40459.5	50000	1.04836	-0.794321	599943
HLA-A0201	NO	SDDTWNDEY	11468.4	37249.9	45022.3	50000	NA	-0.642191	280614
HLA-A0201	NO	RHIAIQVCY	9393.67	28269.3	32038.6	50000	1.17375	-0.480408	706496
HLA-A0201	NO	MRIGSMATL	370.403	8777.03	11393.7	2416.9	1.01191	-0.403255	6398.97
HLA-A0201	NO	ELAAHQKKI	439.572	23014.5	24437.6	1318.61	1.01191	-0.672754	9249.32
HLA-A0201	NO	AIKNYYRKT	1994.02	35425.6	36224.8	11355.6	1.01191	-0.82164	72629
HLA-A0201	NO	KSDLQPPNY	6661.96	33300.3	36218.6	50000	1.27065	-0.482429	291145
HLA-A0201	NO	GLTADARLL	200.256	2646.71	3323.1	330.102	1.41743	-0.0264606	828.152
HLA-A0201	NO	DEHLRGFSM	41011.5	29143.6	41309.2	50000	NA	-0.688187	1.47948e+06
HLA-A0201	NO	NNSCSSIMN	35429.9	39377.6	46451.3	50000	NA	-0.273867	2.04696e+06
HLA-A0201	NO	TVEWPRLHW	14837.5	31868.8	35580.4	50000	NA	-0.45413	676254
HLA-A0201	NO	TPPNCCPNW	10497.5	36402.4	41246.7	50000	NA	-0.204718	413152
HLA-A0201	NO	SEHDSCANP	11429.5	37614.8	41457.9	50000	NA	-0.117521	534700
HLA-A0201	NO	SDMDTATET	1401.7	30011.1	34953.1	11355.6	NA	-0.25978	10842
HLA-A0201	NO	LKALGPAAT	5454.66	32995.1	38074.6	28795.4	NA	-0.526756	76755.6
HLA-A0201	NO	SVMSTFFWE	435.076	9066.3	6471.9	579.421	1.04412	-0.307712	5371.68
HLA-A0201	NO	IDSVGNCIM	18461.3	30089.5	37992.8	40708.9	NA	0.198819	100719
HLA-A0201	NO	FDIKSKESE	50000	43601.8	45198	50000	NA	-0.346333	1.46592e+06
HLA-A0201	NO	SYGNANVSF	6906.77	32886.1	33090.2	50000	1.24508	-0.409019	209947
HLA-A0201	NO	FPLTQRDVL	3441.03	32276.6	28405.8	10527.3	1.29602	-0.48011	19683.8
HLA-A0201	NO	GPKVKQWPL	4479.12	28792.6	31386.3	34237.8	NA	-0.766764	61250.6
HLA-A0201	NO	CSEVPQSGY	50000	36437.5	34545.9	50000	1.11639	-0.72441	1.28561e+07
HLA-A0201	NO	LCPPGKCMR	22317.5	40392.2	43572.6	50000	NA	0.209543	1.60735e+06
HLA-A0201	NO	AVYSSSMVK	6859.95	25784	21473.2	6978.43	1.18202	-0.30058	34364.5
HLA-A0201	NO	QLEVRSTEV	214.211	2376.14	6106	190.108	1.05686	-0.416598	950.846
HLA-A0201	NO	NYKEICVAW	23076.1	28895.6	38903.3	50000	NA	-0.731343	377668
HLA-A0201	NO	TELPLAYER	16948.6	33959.3	36661.3	50000	1.06633	-0.574727	103065
HLA-A0201	NO	KYYTSYTLK	14703.7	34351.4	33353.3	50000	1.10586	-0.657385	164858
HLA-A0201	NO	CGLSPLWCR	8962.17	28509.5	34680	24218	NA	-0.26527	140965
HLA-A0201	NO	TAAPRFRTM	1206.35	24389.8	26406	13648.8	NA	-0.343113	46143.4
HLA-A0201	NO	GPGHKARVL	16139.6	38633.6	42101.6	50000	1.16837	-0.772153	358187
HLA-A0201	NO	HIPMSPANH	4180.99	35571.9	39641	35367.4	NA	-0.543663	256513
HLA-A0201	NO	NPAACSYMV	1120.57	12501.9	15902.2	1654.99	1.50362	-0.11976	2280.92
HLA-A0201	NO	FKSMWDIAV	551.212	2279.34	3347.1	514.406	NA	0.233088	545.896
HLA-A0201	NO	MWAFEMQFN	27758.3	32828.1	37401.8	19295.7	NA	-0.309613	78362.8
HLA-A0201	NO	YAVLSEYET	2085.43	9969.6	12985.5	3685.69	1.61672	0.208224	4561.52
HLA-A0201	NO	RARKRGITM	5978.49	26891.2	31695.5	50000	1.41772	-0.300497	214837
HLA-A0201	NO	EFCDEGGVS	50000	43934.2	43967.5	50000	NA	0.0430068	8.75205e+06
HLA-A0201	NO	CWKPCDCFM	18431.8	25657.1	29108.6	23192.3	NA	-0.270224	72964.2
HLA-A0201	NO	TNVEDFKRN	47315.5	43945.2	47803.5	50000	NA	0.080037	4.39653e+06
HLA-A0201	NO	CGDGRRRVY	50000	37996	42131.2	50000	NA	-0.539862	1.69087e+07
HLA-A0201	NO	REFDEAIEE	23631.9	35760.6	35021.6	18679.4	NA	0.0210513	467854
HLA-A0201	NO	AEESLSLEA	15823.8	28439	37299.9	15208.4	NA	-0.163574	72796.4
HLA-A0201	NO	KTAVQMAVF	3376.92	19089.3	19360.7	8758.62	NA	0.185126	31997.1
HLA-A0201	NO	ILQDRIRMY	378.498	14964.2	19023.7	3491.59	1.1806	-0.276154	8651.87
HLA-A0201	NO	RLGWRTLDF	914.376	10445.6	14018.3	1602.13	1.06837	-0.572384	9356.43
HLA-A0201	NO	RVIDPYWFH	626.411	20108.6	18629	3807.28	1.14386	-0.553261	9059.62
HLA-A0201	NO	TMKFKGTVD	12191.4	40348.5	41533.3	16946.2	1.01191	-0.819585	358187
HLA-A0201	NO	GCSARMNEV	544.486	11998.3	18550.7	3066.45	NA	-0.263941	9464.77
HLA-A0201	NO	PDPMFTHCL	7612.15	33221.2	42429.5	22451.5	NA	-0.445505	111715
HLA-A0201	NO	DRQLFGPIT	43012.3	35674.1	43926.7	50000	NA	-0.353412	5.6378e+06
HLA-A0201	NO	WREMVIRIE	50000	29512.6	44652.1	50000	NA	-0.467999	2.97927e+07
HLA-A0201	NO	SPRPEMQEF	28369	34738.2	38513	50000	1.13511	-0.76597	1.69087e+06
HLA-A0201	NO	CKTILKALG	50000	34813.1	44727.6	50000	NA	-0.415516	2.69842e+06
HLA-A0201	NO	WCMWAANDE	18638.2	34811.9	39718.7	42509.4	NA	-0.0707836	1.59628e+06
HLA-A0201	NO	ISLWGSLLK	6239.8	21637.1	24976.5	25564.3	1.05137	-0.584067	64137.2
HLA-A0201	NO	FQILHDRFF	1796.3	10020.2	6767.5	2842.78	1.25148	-0.556121	6840.85
HLA-A0201	NO	FGKDFTVWN	4415.88	33092	38433.1	36534.2	NA	0.421188	110946
HLA-A0201	NO	KNNFWFWEY	1947.41	24404.3	25506.6	16583.5	1.05967	-0.620785	53470
HLA-A0201	NO	MRNTIMASK	11409.4	31409.8	30540.4	50000	1.05357	-0.660107	504789
HLA-A0201	NO	YATVEVPSL	223.17	1835.52	5900.3	1158.05	NA	-0.286774	1279.71
HLA-A0201	NO	CYPRLWGVR	50000	36132.1	38556	50000	1.01191	-0.724092	3.59013e+06
HLA-A0201	NO	TQHKRKDRG	29153.9	44205.1	46795.9	50000	NA	-0.873247	1.33693e+06
HLA-A0201	NO	WNALIQQCP	29392.9	37609.5	44331.5	45854.1	NA	-0.677275	1.19429e+06
HLA-A0201	NO	DQYKFHKLL	1137.26	23047.4	16874.1	3685.69	NA	-0.632737	22392.9
HLA-A0201	NO	NMKWKFNAL	182.402	4149.18	4065.3	375.868	NA	-0.613594	1875.47
HLA-A0201	NO	MMWIPGWFG	304.466	884.24	1785.2	99.3258	1.06368	-0.438047	388.249
HLA-A0201	NO	FPTQADAIG	46759.7	38264.2	40550.2	50000	1.04522	-0.94165	670054
HLA-A0201	NO	DKVTDVIFR	50000	34680.8	44450.6	50000	NA	-0.457309	1.0867e+06
HLA-A0201	NO	RVLHEDRFF	4197.13	27482.8	21185.8	5560.06	1.07113	-0.701152	52857.9
HLA-A0201	NO	STSRSYMSF	2786.73	25286.2	20896.7	16053.8	1.38549	-0.513057	61109.7
HLA-A0201	NO	HEVHAVWPG	19917	29851.8	32209.9	12790.9	1.07022	-0.623063	132468
HLA-A0201	NO	MSRQWASAQ	19863.9	33394.9	35932.1	50000	NA	-0.44201	1.07922e+06
HLA-A0201	NO	GAGTVWFDI	1215.01	7233.74	12047.7	1804.62	NA	-0.353413	6778.13
HLA-A0201	NO	GHLAASVTL	452.731	18325.1	21036.9	3099.81	1.04363	-0.56962	19103.4
HLA-A0201	NO	GCVRAMQKM	7769.47	30670.3	34906.2	25289.2	NA	0.423488	348426
HLA-A0201	NO	VRDVVMPAL	1491.72	16638.1	21802.1	4478.16	1.05646	-0.572292	13775.6
HLA-A0201	NO	DVSRPTAVV	1037.17	26779.5	20320.6	1485.27	1.18616	-0.748264	18370
HLA-A0201	NO	IAIFNNRNL	1162.54	19279.4	21505.7	3606.79	1.21902	-0.397915	10377.9
HLA-A0201	NO	EHQKPAQKA	24274.7	42070.2	44986.7	50000	NA	-0.642105	7.81826e+06
HLA-A0201	NO	EGNLAQGFR	50000	41114.4	40049.2	50000	1.09349	-0.582625	2.08502e+07
HLA-A0201	NO	CMPAFKHGK	2246.09	27409.4	19600.4	4727.1	NA	0.0519791	19911.8
HLA-A0201	NO	QLNDTIHLH	108.314	16818	27610.6	1469.28	1.20118	-0.101311	4416.82
HLA-A0201	NO	VTVPTNDHI	430.408	14324.2	15037.7	1347.45	1.61672	-0.120196	6936.01
HLA-A0201	NO	RPMTYKAAV	696	15910.5	22912.9	2264.98	1.85407	-0.555507	1750.29
HLA-A0201	NO	YVSTGESSI	182.159	1523.55	3468.4	579.421	NA	-0.318432	805.582
HLA-A0201	NO	SAYYLDIGF	3242.46	15064.4	13722.8	9346.08	1.36342	-0.292635	25829.1
HLA-A0201	NO	IVDCLTEMY	1643.25	18836.5	19948.9	15881	1.33103	-0.324073	36568.7
HLA-A0201	NO	ISRQIHWCW	13511.1	26195.7	37293.4	50000	1.29794	-0.489271	252412
HLA-A0201	NO	DTIEIRGVL	3860.83	28796	26899.1	11479.2	1.6177	-0.129289	50362.8
HLA-A0201	NO	AVKGVGTMV	459.503	7710.74	11210.6	1158.05	1.2161	-0.404801	5213.27
HLA-A0201	NO	EFKQILTDF	50000	30925.2	40767.5	50000	1.11726	-0.579171	6.70054e+06
HLA-A0201	NO	ISKQDEINE	50000	40065.7	43302.3	50000	NA	-0.213338	1.01651e+07
HLA-A0201	NO	NQCMSANEA	2572.76	17131.9	19173.8	1884.44	NA	-0.910188	10668.7
HLA-A0201	NO	NTHIYLGSA	791.783	14837	14356.9	3380.08	1.6177	-0.0252838	13125.3
HLA-A0201	NO	GVEVRYIDI	5084.19	19537.1	23586.8	3202.08	1.01191	-0.554366	45093.1
HLA-A0201	NO	YRFRFRSVY	14726.1	31021.7	33114.6	50000	1.39159	-0.601244	778234
HLA-A0201	NO	VILINEETW	3390.9	21500.6	25442.9	6128.72	NA	-0.608903	32817.8
HLA-A0201	NO	HKIPDPQGM	6073.39	32719.6	40673.3	18679.4	1.01191	-0.544581	87924.5
HLA-A0201	NO	AAGLQDCTM	5519.7	23293.4	32713.2	14564.2	NA	-0.887763	78543.5
HLA-A0201	NO	AVLSEYETM	959.522	6411.02	8146.4	1062.03	1.21632	-0.371906	6340.3
HLA-A0201	NO	VTKTDGIPI	1358.67	18962.1	19182.9	5324.55	NA	-0.495667	13903
HLA-A0201	NO	RIGTAATKR	6442.99	37119.2	36258.6	37333.4	1.63745	-0.199053	120257
HLA-A0201	NO	NMTMPDTTV	118.172	1201.96	1351.6	115.571	NA	0.431939	885.34
HLA-A0201	NO	YPLHEQHGM	1804.65	27275.7	24956.5	6539.79	1.33342	-0.279621	11779
HLA-A0201	NO	AVCNLASVA	1409.27	12604	11172.8	1145.59	NA	-0.354145	6623.84
HLA-A0201	NO	RAALQGGGP	50000	40407	41392	50000	NA	-0.703695	1.11458e+06
HLA-A0201	NO	YIFWIRTPR	609.77	8898.18	3025.1	6062.77	1.23082	-0.235044	1884.13
HLA-A0201	NO	ERSDKSYEH	35495.7	43854.9	47953.2	50000	1.07905	-0.728377	3.64007e+06
HLA-A0201	NO	WTGMVDGWY	9846.63	25253.6	33313.7	50000	1.04809	-0.795448	401893
HLA-A0201	NO	MVIENGILK	2482.01	17496.6	20937.5	5044.15	1.1957	-0.330222	11998
HLA-A0201	NO	IMDDKCAQH	201.952	20258.9	23716.8	2054.82	NA	0.267484	4467.97
HLA-A0201	NO	LSTERVREL	673.825	17515.5	24847.6	3685.69	NA	0.0160569	9819.97
HLA-A0201	NO	GEFEAQWKW	6414.91	30298.2	29903.2	22209.9	NA	-0.714286	49329.9
HLA-A0201	NO	AQDMWLHWQ	1013.56	15805.3	20737.9	1584.89	NA	-0.0978451	7196.31
HLA-A0201	NO	EGGVGWRHW	50000	36197.4	45341.5	50000	NA	0.168844	1.92801e+07
HLA-A0201	NO	VVISKKDTY	3847.07	37520.1	34136.5	45854.1	1.06325	-0.72064	179106
HLA-A0201	NO	IPRRIRQGL	16733.9	34355.4	39053	50000	1.16837	-0.784009	531019
HLA-A0201	NO	TPRIANRLL	18006.8	31969.3	39901.3	50000	1.06172	-0.923313	628217
HLA-A0201	NO	DLVVLGKVT	9425.69	25235.1	37264	8571.13	NA	-0.645715	158529
HLA-A0201	NO	STWMIHPIE	3147.6	24064.2	23623.3	5560.06	NA	0.318767	91645.3
HLA-A0201	NO	YALEPRKEI	583.913	12314.7	16661.3	4062.65	1.61672	0.0570208	5094.6
HLA-A0201	NO	TKDNASSLV	1157.48	25716.9	31035.1	2469.77	NA	-0.388716	11537.5
HLA-A0201	NO	AMEGGTTKA	306.943	3945.55	7040.1	293.062	1.09361	-0.107702	1422.69
HLA-A0201	NO	LVTARQKLK	14357.1	41349.1	39132.1	50000	1.01191	-0.666717	616751
HLA-A0201	NO	WIGPAVNLN	1524.82	28026.9	35468.2	3033.45	NA	0.362494	39365
HLA-A0201	NO	AVDLYHFLK	3193.12	18305.5	25001.3	6469.41	NA	-0.0233798	11779
HLA-A0201	NO	TVDCSSDGF	2617.98	27157	23328.2	6399.79	NA	-0.115631	48877.6
HLA-A0201	NO	DVGYEVIGA	3053.79	24593.5	27285.1	2664.09	NA	-0.559054	25009.8
HLA-A0201	NO	KTHSFTLGF	848.579	13717	10329.8	9447.76	1.0778	-0.556152	18454.8
HLA-A0201	NO	TEWPQLKVA	3756.11	28841.2	30498.5	6755.55	1.05017	-0.627956	53101.9
HLA-A0201	NO	RVCAEMVAK	5929.7	26467.5	27054.4	14407.5	1.05061	-0.399813	105465
HLA-A0201	NO	NCTRSVEKI	3878.3	32388.5	37451.1	19088.1	NA	-0.0140072	269222
HLA-A0201	NO	VSSHKGWAK	12377.4	35280.6	33229.1	50000	1.05005	-0.607603	393650
HLA-A0201	NO	TPSHYSGNI	5151.64	37935.2	36347.3	24218	1.04028	-0.7166	81678.9
HLA-A0201	NO	NMLREGLSP	2222.73	24975.9	19772.1	784.45	1.12708	-0.052662	22034.8
HLA-A0201	NO	AKIALAVYK	33778.4	26131.7	32354.2	50000	1.04623	-0.497094	163723
HLA-A0201	NO	PEQTLKHTV	5867.6	39167.3	43800.4	15881	NA	-0.49587	185828
HLA-A0201	NO	SKSPSPCCV	642.002	22244.1	30246.5	2722.37	NA	-0.00430734	8493.96
HLA-A0201	NO	NLKLYGAEF	1285.03	14295.2	18696	5560.06	1.17372	-0.356552	22392.9
HLA-A0201	NO	PWKMCEQTR	50000	39783.6	45811.4	50000	NA	-0.731234	1.69087e+07
HLA-A0201	NO	FIFVLDTMF	698.251	2508.39	2264.3	776.009	NA	0.582683	2223.87
HLA-A0201	NO	HFRGFSKSI	3227.54	29096.7	34283.8	18082.8	NA	0.0753476	124483
HLA-A0201	NO	AVAEAQCKK	4096.17	38215.8	33895.4	16946.2	NA	0.120208	56248.4
HLA-A0201	NO	HPLSHFVNL	899.267	20181.7	24218.3	2551.25	1.33134	-0.536945	13095.1
HLA-A0201	NO	PHYNNPWNT	3515.33	39238.6	43263.9	30069	1.01191	-0.389215	501314
HLA-A0201	NO	WSADGSSMY	3590.94	34327.2	27241.8	48929.6	1.19483	-0.648704	111715
HLA-A0201	NO	EEVWRDPYL	7218.91	34962.9	28177.7	9972.95	1.07232	-0.652055	123911
HLA-A0201	NO	EPGPSGLLI	20637.7	32198.1	36808.4	50000	1.06088	-0.906433	650294
HLA-A0201	NO	RPKPDYSAM	25480.2	36684	36675.2	50000	1.13363	-0.583137	608289
HLA-A0201	NO	GTSKIKMKW	9026.16	33917.4	36473.8	50000	1.05965	-0.795351	146255
HLA-A0201	NO	DLKLVDVKL	1068.13	14827	17726	2339.71	1.01191	-0.779121	20706.7
HLA-A0201	NO	IAQSCQHDA	1175.95	20908	28124.4	4576.12	NA	0.461114	10619.6
HLA-A0201	NO	YIKIFIMIV	85.8123	532.2	1896.8	149.838	1.20752	0.0529416	168.31
HLA-A0201	NO	RGFMLQNGK	27807.8	33849.9	30684.5	50000	NA	-0.698246	628217
HLA-A0201	NO	RINARCKLT	761.117	23346.3	24166.2	4062.65	NA	-0.0321002	32591.9
HLA-A0201	NO	RKMPHLFSK	2757.37	29267.1	22897.3	10992.9	1.0479	-0.475359	24216.4
HLA-A0201	NO	HPNIEEVAL	7144.56	29780.5	31297.8	23192.3	1.13984	-0.746187	186256
HLA-A0201	NO	KDMFIHGWW	34402	30183.4	37111.1	50000	NA	-0.538357	117249
HLA-A0201	NO	TIHNPFQEM	412.785	11361.4	13474.3	1925.66	NA	0.314294	16600.1
HLA-A0201	NO	RAKIIEFEN	33186.1	32911	42068.4	50000	NA	-0.770716	400968
HLA-A0201	NO	RDHTAKVFD	50000	42337.3	47167.5	50000	NA	-0.453655	2.48376e+06
HLA-A0201	NO	VGYVDDTQF	16519	32848	33480.2	24218	1.24706	-0.650638	416016
HLA-A0201	NO	LSDAARLFL	1006.49	9465.05	6406.1	3766.31	1.04948	-0.510925	6608.61
HLA-A0201	NO	PVVFYRSGT	12528.5	41190.1	38481.4	22209.9	NA	-0.725353	186685
HLA-A0201	NO	IEDPPFNSL	1017.86	21948.1	18664.3	2722.37	NA	-0.104356	23179.8
HLA-A0201	NO	RLQLIMPAR	886.679	11852.5	15024.1	2904.96	NA	0.474606	3549.03
HLA-A0201	NO	DVNEEYTEA	1424.17	30026.7	30326.1	3000.81	1.41782	-0.335286	18370
HLA-A0201	NO	FTERSDKSY	12823.1	37669.8	37290.2	50000	1.29184	-0.434265	1.20812e+06
HLA-A0201	NO	DGPHGNAKE	50000	45964.4	47222.1	50000	NA	-0.847216	4.95576e+07
HLA-A0201	NO	AIKSNNHLT	1010.4	28527.1	30608.3	3567.97	1.01191	-0.575943	21434.3
HLA-A0201	NO	PTDYMSSKL	2845.68	33636.7	28008.7	5382.48	1.01191	-0.664189	46785.4
HLA-A0201	NO	RDYRTISPR	17426.2	35994.3	34826.6	50000	1.18344	-0.627205	221876
HLA-A0201	NO	KIMDYGKYK	714.525	23447.9	16716	4576.12	1.08887	-0.216526	4854.11
HLA-A0201	NO	SSKMFNYFK	13252.3	27316.8	27599	50000	1.19822	-0.484065	250674
HLA-A0201	NO	PEILERMED	50000	44296.5	48427.2	50000	NA	-0.759087	2.00498e+07
HLA-A0201	NO	LPVFATIGL	3021.1	15671.8	14257.7	5805.97	1.27025	-0.385056	12945.2
HLA-A0201	NO	RSVWIPGRW	21992	29744.1	31939.2	50000	1.06983	-0.738003	276128
HLA-A0201	NO	ELRGLLKDV	694.544	14290.3	17804.6	973.969	1.01191	-0.692026	10570.9
HLA-A0201	NO	DCKTILKAL	10789.9	30223.2	42309.9	50000	1.38024	-0.278067	1.52444e+06
HLA-A0201	NO	IRFKDDSSF	13352.5	36300.2	39631.5	50000	1.05442	-0.764439	461434
HLA-A0201	NO	WAIQCYTGV	212.459	1138.7	2169.6	442.1	1.41669	-0.0381018	733.01
HLA-A0201	NO	TQSGALEVL	398.711	4635.22	5183.5	767.658	1.61684	-0.272183	2729.67
HLA-A0201	NO	TERVRELAV	16689.3	28374.7	37572.5	29745.4	NA	-0.242875	238842
HLA-A0201	NO	LEGLADAIW	50000	30463.2	41009.5	50000	NA	-0.170331	1.69477e+06
HLA-A0201	NO	RYRMRHLSK	50000	35694.5	38749.6	50000	1.23375	-0.636537	5.11811e+06
HLA-A0201	NO	TNFLIKFLL	1124.16	8077.35	12516.2	1967.79	1.01191	-0.462256	10546.5
HLA-A0201	NO	KYYIYRLYF	5224.63	14151.6	22429.9	23444.6	1.35226	-0.21884	24216.4
HLA-A0201	NO	KCMKTFFGW	1760.13	16892.6	24460.3	7527.49	NA	-0.420226	11458
HLA-A0201	NO	RIEGTIRLT	1050.84	20036.5	21304.9	3099.81	NA	0.0869638	35572.1
HLA-A0201	NO	DSDGSFFLY	12028.9	26328.7	31001.6	50000	1.23223	-0.858619	321447
HLA-A0201	NO	EGFDPRALI	3907.97	32439	25436.6	12790.9	1.40556	-0.277708	158895
HLA-A0201	NO	AAQLQAVPG	28719.8	29580.1	36539	31061	NA	-0.553258	171439
HLA-A0201	NO	ASPVAQSYL	2298.28	18513.2	22947.4	3606.79	NA	0.503086	14558.3
HLA-A0201	NO	DMQFFNRVS	6697.87	30490	27326.5	12249.1	NA	-0.514519	90387.8
HLA-A0201	NO	PAHLINKLL	9276.23	27467	37072.6	50000	1.01191	-0.872207	262488
HLA-A0201	NO	ALPPPPPPP	605.329	11935	20283.9	482.072	1.01191	-0.301039	4286.57
HLA-A0201	NO	ETIFTVLAL	517.9	5365.09	5845	1785.2	1.268	-0.315905	8812.72
HLA-A0201	NO	EIARIENEM	4259.9	26850.2	24671.4	4830.5	1.41807	-0.164883	46677.8
HLA-A0201	NO	INVMSMFRQ	23282.5	26131.5	37826.2	19295.7	NA	-0.216538	625331
HLA-A0201	NO	TMRNSREMD	13276.5	41138	43313.1	34237.8	NA	-0.341777	428657
HLA-A0201	NO	NTDEIPELI	328.48	3545.46	6399.4	1501.43	1.05493	-0.440391	2163.27
HLA-A0201	NO	HTAAPWGSY	5614.77	34070.4	24912.8	50000	1.42641	-0.456287	738091
HLA-A0201	NO	RAAHRRQSV	822.118	21380.2	19373.3	4062.65	NA	-0.608137	10401.8
HLA-A0201	NO	EVWGMRWPI	374.427	1423.1	444.3	508.87	1.35081	-0.176108	1429.26
HLA-A0201	NO	KVTINNLKM	1377.88	16838.6	18021.5	4062.65	NA	-0.334729	14625.5
HLA-A0201	NO	ETMDHRTQG	7418.06	43152.7	42683.7	43439.4	NA	0.0999806	246099
HLA-A0201	NO	CVFKFIVAK	1685.35	11370.1	15442.2	4830.5	1.13268	-0.370986	15420.9
HLA-A0201	NO	RSNDTELNY	6537.78	32483.3	32978.7	50000	1.28812	-0.522716	501314
HLA-A0201	NO	GAGPFETLI	805.692	10152.6	12025.2	4288.48	NA	0.0959538	8093.01
HLA-A0201	NO	EENQMSWVK	50000	37296.3	43049.1	50000	NA	-0.490909	7.51813e+06
HLA-A0201	NO	AYDDAEQMY	26767	36608.6	35727	50000	1.05594	-0.862607	437633
HLA-A0201	NO	FQLEQTWIF	240.148	574.19	64.1	333.693	NA	0.247198	349.229
HLA-A0201	NO	GVRLLAHVI	1724.34	12821.9	18205.6	3000.81	NA	0.229295	12650.6
HLA-A0201	NO	QQPWTFTEI	254.705	4218.58	2493.1	837.065	NA	-0.133852	2023.53
HLA-A0201	NO	ERVRELAVA	33315.9	37140	39894.8	41151.8	NA	-0.540004	1.3462e+06
HLA-A0201	NO	RPAKSMDSL	2784.44	31578.8	28273.6	10992.9	1.23239	-0.793067	26922.2
HLA-A0201	NO	QEAARAALQ	46316.3	39164.3	44247.2	50000	NA	-1	3.07688e+06
HLA-A0201	NO	LPWFLDTTI	1007.92	13116.1	14690.2	4883.05	1.07143	-0.503557	6984.09
HLA-A0201	NO	WVEMRHRKQ	30597.9	40886.8	43104.6	50000	NA	-0.482727	5.66383e+06
HLA-A0201	NO	NHCNIFRHT	5290.75	33992	41582.8	50000	NA	-0.171472	1.06196e+06
HLA-A0201	NO	WHDQTTPGD	6287.77	42141.3	44370.9	43439.4	NA	-0.198793	977485
HLA-A0201	NO	ALAKAAAAR	1495.67	19822	19265.9	4576.12	1.18282	-0.506238	5225.29
HLA-A0201	NO	DLLNSMMNR	2436.31	24273.9	28310.7	5932.98	1.63063	-0.157292	17143.9
HLA-A0201	NO	ASMRMADEP	32189.1	37525	36711.7	9146.01	NA	-0.310073	109423
HLA-A0201	NO	FAMAIRPTF	702.434	6204.98	5493.2	6755.55	NA	0.657663	3170.37
HLA-A0201	NO	LENDAIRIY	22572.9	34479.8	39930.2	50000	NA	-0.319932	1.01184e+06
HLA-A0201	NO	QMAPSSGDV	210.953	3216.45	2887.7	82.638	NA	0.303145	692.006
HLA-A0201	NO	NASTSRSYM	5604.63	31954.8	32650.3	35752.1	NA	-0.656077	69840.9
HLA-A0201	NO	GALYLGHSA	723.27	12689.5	14890.4	1989.19	1.41738	-0.270302	5624.84
HLA-A0201	NO	RAAGLQDCT	2500.01	31525.2	35846.6	15044.7	NA	-1	40374.8
HLA-A0201	NO	KLYPNVDFY	110.752	5526.53	5917.8	396.762	1.35318	0.0585975	1291.55
HLA-A0201	NO	RERIRYFHY	50000	27458.7	41090.4	50000	1.18485	-0.81093	3.5984e+06
HLA-A0201	NO	WMACHSAAF	142.384	2513.71	582.1	289.908	1.56714	-0.0935158	1016.51
HLA-A0201	NO	RVWANDWTE	796.455	17189.1	12109.8	995.274	NA	-0.367361	22496.2
HLA-A0201	NO	GLSTERVRE	3414.45	35215.8	31078.5	6262.79	NA	0.546119	198203
HLA-A0201	NO	KAVIEYDDI	6928.49	25090.8	26969	5932.98	NA	-0.596465	47765
HLA-A0201	NO	RLLPAALAC	176.202	2463.66	1321	319.559	NA	0.266359	1130.08
HLA-A0201	NO	FQWTVEKHK	2670.9	20447.8	19091	10302	NA	0.431831	17462.6
HLA-A0201	NO	EFKSRFFVM	25346	27594.5	35676.8	22695.8	1.06474	-0.676167	374205
HLA-A0201	NO	ERWFVRNPF	50000	26624	32720.3	50000	1.01191	-0.815878	2.38842e+06
HLA-A0201	NO	HIYLGSANM	406.923	3454.05	3438.2	427.98	1.81391	0.293528	3927.44
HLA-A0201	NO	IQDEIVAAY	644.557	12169.3	6650.6	5044.15	1.26992	-0.619797	5611.9
HLA-A0201	NO	PTDMLKLFT	9459.03	29538.5	33751.6	31740.5	1.01191	-0.680042	126215
HLA-A0201	NO	HSKKKCDDL	6209.22	35136.6	41620.1	34986.8	1.01191	-0.941487	548416
HLA-A0201	NO	VMTDGPANK	732.14	22218.3	20126.1	4625.9	1.06051	-0.359831	6517.93
HLA-A0201	NO	RFEKPQKKI	12779.5	41014.4	39487.3	33144.3	NA	-0.538521	853316
HLA-A0201	NO	FPNLQVDPT	3687.83	26175.9	25076.1	13947.3	NA	-0.138169	36653
HLA-A0201	NO	KRQQVHALF	10580.9	27227	34883.6	50000	NA	-0.687044	760519
HLA-A0201	NO	VPADHRLAF	12164.8	34739.7	32928.1	50000	1.216	-0.915276	227044
HLA-A0201	NO	NAKIAARIL	13223.8	28542.9	40301.8	50000	1.41807	-0.39045	414105
HLA-A0201	NO	TQIGCTLNF	1243.37	9619.92	6144.1	3975.68	NA	-0.119608	9662.96
HLA-A0201	NO	ILGVFRRPF	2197.41	11405.2	9486.4	4830.5	1.22097	-0.110853	13775.6
HLA-A0201	NO	ATFEAVLAK	1559.47	12825.2	17224.2	7609.38	1.17549	-0.768739	14292.6
HLA-A0201	NO	QQPIQIAWP	4823.14	26775.4	35029.6	6755.55	NA	-0.292419	65179.3
HLA-A0201	NO	ELEKCTSEI	701.024	10696.5	14971	1062.03	1.01191	-0.503345	5036.28
HLA-A0201	NO	FHGVAKNPV	1540.56	22583.1	29779.8	3890.57	1.10693	-0.530181	14966.1
HLA-A0201	NO	MLKFMEGIW	12551.6	20604.2	19999.7	13648.8	NA	-0.0755977	51893.1
HLA-A0201	NO	IATYIDALA	2064.43	10304.8	6419.3	5324.55	NA	-0.571242	9421.28
HLA-A0201	NO	LGICTDIGF	7231.9	23158.7	22605.6	14099.1	NA	0.0992195	136179
HLA-A0201	NO	LQPFLQPQL	283.946	3415.88	4322.7	592.096	1.01191	-0.605404	1531.48
HLA-A0201	NO	RLKHIFLIF	1390.51	10308	10797.6	2842.78	1.05043	-0.500436	10165.1
HLA-A0201	NO	KSDPIMLLK	5331.68	22897.3	28870.9	30726.7	1.3609	-0.417438	65179.3
HLA-A0201	NO	LPADPASVL	2807.85	32054.9	24758.3	10992.9	1.35666	-0.44021	24952.3
HLA-A0201	NO	EVFINDNGI	2062.95	20520.8	17708	1602.13	NA	-0.765946	29451.7
HLA-A0201	NO	KCNPNLHYW	1219.89	27545	30499.2	10191.1	1.10666	-0.739708	42277.6
HLA-A0201	NO	INSCAPAAS	6160.6	36273.9	38653.7	49461.9	NA	-0.193447	346027
HLA-A0201	NO	MRGSNGMFH	29162.6	36884.1	42975.6	50000	NA	-0.309025	2.00037e+06
HLA-A0201	NO	FRSAARHHE	19699.6	42466.2	41081.1	50000	NA	-0.423919	2.28618e+06
HLA-A0201	NO	KPKALSEAF	50000	31878.5	38825.1	50000	1.07988	-1	1.42926e+06
HLA-A0201	NO	MRIEKLSCI	877.111	12751.8	14356.8	1967.79	NA	0.403864	6593.41
HLA-A0201	NO	FVKDWMDRI	124.993	1309.71	1840.8	451.771	1.06155	-0.210159	493.299
HLA-A0201	NO	CNYSKYWYL	458.261	8036.55	8417.3	482.072	1.61672	0.217041	3590.13
HLA-A0201	NO	PHGAMWARD	50000	43470.4	48222.7	50000	NA	-0.724183	3.06274e+07
HLA-A0201	NO	SDVTNRLEI	6154.14	33907.1	34411.2	26407.7	NA	0.198019	59856.3
HLA-A0201	NO	AASCGGAVF	7305.63	27330.4	25776.8	41599.4	NA	-0.656072	132773
HLA-A0201	NO	RFDHPDTQN	27148.2	43184.4	42918.9	31398.9	NA	0.392238	1.40965e+06
HLA-A0201	NO	TSEHGGRAY	50000	38526.8	42429	50000	1.15062	-0.737662	1.61477e+07
HLA-A0201	NO	APPPQRAAM	15789.2	38060.2	37293.4	50000	NA	-0.686114	347624
HLA-A0201	NO	RGRIGRTYL	5515.92	30791	34979.6	34986.8	1.18953	-0.76447	152444
HLA-A0201	NO	RMSWDQQAR	1552.99	26957.1	20995.5	9972.95	NA	-0.384106	8000.37
HLA-A0201	NO	EAYCALLCK	11847.6	24782.9	29467	50000	1.01191	-0.662517	522529
HLA-A0201	NO	MKWMMAMKY	19014.2	19950.7	26927.6	43911.9	1.13425	-0.345105	97299.4
HLA-A0201	NO	HGTHSCLVM	10399.3	27810	30373.7	29108.6	NA	0.110821	245533
HLA-A0201	NO	LTDEDKQNQ	5788.73	39141.9	42529.2	34986.8	1.01191	-0.659817	370775
HLA-A0201	NO	NGNSQSVMD	39113	42723.9	46254.7	50000	NA	-0.716607	2.83864e+06
HLA-A0201	NO	IISTDQDTM	522.153	12351.6	14227.3	2032.71	1.41661	-0.172074	5624.84
HLA-A0201	NO	DPRDDLSGM	41285.8	37574.9	44117.2	50000	1.06026	-0.71688	849396
HLA-A0201	NO	LIFPAFFLC	109.409	1030.97	824	205.066	1.05964	-0.204017	487.652
HLA-A0201	NO	VSQHFQMQI	976.601	12263.4	7478.3	3202.08	NA	-0.0127171	10354
HLA-A0201	NO	DGFGVHLAF	20806.6	23192.5	30961	50000	1.05283	-0.815743	968523
HLA-A0201	NO	RADTKILFI	329.608	2847.46	6160.5	1121.07	1.01191	-0.487296	1469.3
HLA-A0201	NO	VTKMLTIWL	569.774	7635.27	10395.7	3307.72	NA	0.555216	4000.46
HLA-A0201	NO	CVRNLEELT	6888.43	28061.5	31694.5	19932.3	1.01191	-0.808418	125346
HLA-A0201	NO	YQAFRTKVH	5178.23	33928.8	33837.5	40708.9	1.04822	-0.561009	114054
HLA-A0201	NO	VVKKLSVIR	17536.6	32621	34876.8	50000	1.23524	-0.331746	293164
HLA-A0201	NO	RTSKTSLER	3907.3	33779	35713.8	50000	NA	-0.333174	82624.7
HLA-A0201	NO	SKLPNFEEI	1021.77	18892.7	20218.4	1672.99	NA	0.259243	8792.45
HLA-A0201	NO	FLRPVLKAM	147.358	1652.41	640.2	414.311	1.61731	0.363983	654.802
HLA-A0201	NO	PSEKRIGAY	50000	37615.2	44658.4	50000	1.18241	-0.711163	4.30636e+07
HLA-A0201	NO	DVSRPTTAV	730.484	26344.9	21260.7	1376.93	1.21902	-0.748819	15707.6
HLA-A0201	NO	VSHFYFGAY	12452.7	24442.6	28268.4	50000	NA	-0.382233	427671
HLA-A0201	NO	DWQRWLQVR	50000	36252.7	41880.8	50000	NA	-0.687251	1.51394e+06
HLA-A0201	NO	ALEKGIKDV	305.02	4359.45	4870	192.176	1.01191	-0.333399	1611.05
HLA-A0201	NO	DRYRARHSL	5631.45	41200.3	38043.3	37739.6	1.90774	0.147436	601326
HLA-A0201	NO	LEACYKRSV	1413.88	30765.7	29334	4288.48	1.19662	-0.745139	10425.8
HLA-A0201	NO	TQVVTACKD	18612	36703	42796	14722.7	NA	-0.377741	397292
HLA-A0201	NO	NIKISLNEI	867.297	13586.5	13744.2	1925.66	1.61684	0.0211228	12249.3
HLA-A0201	NO	HQAHIHDSE	11144.7	39415.2	33801.6	11479.2	NA	-0.106047	500161
HLA-A0201	NO	DINITHTNI	1274.8	28536.7	28314.3	2443.19	1.61731	-0.128549	55732.7
HLA-A0201	NO	GLRNANAQW	1190.52	25727.2	25086.7	8664.37	NA	0.0275248	23556.5
HLA-A0201	NO	TKAGMAQYL	1685.55	23131.9	27399.6	4335.14	1.01191	-0.895554	18076.3
HLA-A0201	NO	INPTMIGFH	24028.4	35345.6	43854.9	50000	NA	-0.273898	2.03287e+06
HLA-A0201	NO	TVANLKGAD	13003.5	43865.4	44735.3	35752.1	NA	0.00486208	503628
HLA-A0201	NO	INIVIIVLI	1382.22	6183.74	15636.9	984.564	1.68726	0.278031	5471.55
HLA-A0201	NO	KTVKNVDII	700.656	12943	9879	1085.26	1.81391	0.170505	6096.91
HLA-A0201	NO	SPVSRSHSF	8147.65	36550.4	34675.1	50000	1.07077	-0.874522	319235
HLA-A0201	NO	GALSRRYPH	7417.55	38990.6	38272.5	50000	1.04888	-0.614689	154921
HLA-A0201	NO	YMLMGFQLK	463.58	4472.35	5123.7	456.685	1.01191	-0.395498	706.496
HLA-A0201	NO	KTVAGSFAS	1218.61	13804.1	16647.5	2289.62	1.61731	0.122374	7363.94
HLA-A0201	NO	CEKRLLLKL	9351.08	27579.9	34147.2	21734.5	1.10145	-0.736346	204226
HLA-A0201	NO	CGQSSAGTD	50000	42539.8	45053	50000	NA	-0.82024	7.51813e+06
HLA-A0201	NO	FGGKMMGFH	18200.9	33623.6	39547.1	50000	NA	0.062359	574262
HLA-A0201	NO	TPVEHGLVL	2818.11	25651.6	29844	15208.4	1.19971	-0.427693	48096.1
HLA-A0201	NO	LTDEQKNAV	222.348	4268.44	6589.6	711.664	1.06327	-0.36877	1538.54
HLA-A0201	NO	GMHKNWGIQ	4628.56	32780.9	37315.7	5681.68	NA	0.0101685	229673
HLA-A0201	NO	LENQKCPHN	17115.7	40719.1	46804	50000	NA	0.00385584	1.2477e+06
HLA-A0201	NO	IAFSSGTVI	918.049	8090.9	9365.5	1765.99	NA	-0.670415	5273.63
HLA-A0201	NO	FPLMAKNEA	4338.93	27023.7	29531.8	9447.76	NA	-0.352518	11537.5
HLA-A0201	NO	RFAVNPGLL	2897.5	24469.3	22713.7	3167.62	NA	0.34589	18754.7
HLA-A0201	NO	MIVWEFQSG	2164.77	14851.6	19299	1728.19	NA	-0.112805	12945.2
HLA-A0201	NO	CMGWHEKDT	2702.5	31191.7	30030.3	2693.07	NA	-0.375598	38028.6
HLA-A0201	NO	DTVLFNAGL	1037.56	14734.6	10283.5	4676.23	1.15591	-0.492055	19458.5
HLA-A0201	NO	YSHYSHNPK	13205.6	36728.4	30147.5	50000	1.19682	-0.501088	308397
HLA-A0201	NO	KTTFKPNTW	3015.06	33156.5	35011.4	50000	1.07515	-0.871222	113008
HLA-A0201	NO	VAPMVGGMM	11888.5	19041.4	27749	26123.5	1.11639	-0.532703	113269
HLA-A0201	NO	VHFRNQVKI	1280.02	32834.9	31805.8	6195.39	1.06074	-0.72626	61675.1
HLA-A0201	NO	ELTSNCTRT	654.739	24623.9	28244	2416.9	1.01191	-0.53046	24272.2
HLA-A0201	NO	MFTNRSGSQ	18843.9	42489.7	41056.2	46857.2	NA	-0.30534	1.64479e+06
HLA-A0201	NO	GSNRPWVSF	7579.43	30035.8	28663.6	22695.8	1.09201	-0.78105	673147
HLA-A0201	NO	DVSPLMHLF	2429.07	24300.2	21329.4	9550.53	1.0986	-0.529817	47436.2
HLA-A0201	NO	GKEAAWHIM	20991.4	31254.2	37138	29425.3	NA	-0.0645509	368222
HLA-A0201	NO	TMPTYKHLI	80.1192	653.53	1241.2	140.42	NA	-0.449738	297.927
HLA-A0201	NO	RPAPATGAL	2710.54	31595.2	22517.2	11112.5	1.14406	-0.842042	39820.8
HLA-A0201	NO	VPAERRGVF	50000	39881.5	39598.5	50000	1.10566	-0.932347	1.9866e+06
HLA-A0201	NO	AVYFKAKWL	443.006	7606.41	9036.5	719.406	1.41743	-0.0319069	3452.31
HLA-A0201	NO	FNNFMMVGI	963.505	9330.62	3613.7	874.088	NA	0.551403	6013.26
HLA-A0201	NO	THIVRGRDL	10379.8	37005.7	39863.3	50000	1.05977	-0.856602	1.28858e+06
HLA-A0201	NO	CNYSKFWYL	289.058	5828.95	5222.6	283.702	1.41807	0.0155713	2014.23
HLA-A0201	NO	GPASMPMGK	47116.9	37872.1	39229.6	50000	NA	-0.533556	682512
HLA-A0201	NO	QACHGFTSC	2066.93	30742.7	27377.7	32787.6	NA	-0.52372	102828
HLA-A0201	NO	EEELCNRTG	50000	40626.2	47455.7	50000	NA	-0.860263	6.54802e+07
HLA-A0201	NO	DQDRRHEGD	50000	44437.7	48202.4	50000	NA	-0.343156	3.53273e+06
HLA-A0201	NO	RYSNFAWYF	1942.21	18004.8	19927.3	10191.1	1.06632	-0.433556	11752
HLA-A0201	NO	AQRPAKYSY	9869.67	33534.3	30348.7	50000	1.12117	-0.711266	180763
HLA-A0201	NO	ISLEAGQRF	5691.04	26128.6	25484.2	12790.9	1.27273	-0.506975	127971
HLA-A0201	NO	RIYKTIKQY	988.026	25213.8	27669.2	9245.51	1.4108	-0.116126	90805
HLA-A0201	NO	ATDPDADAI	781.328	8511.89	11759.9	1145.59	NA	-0.893923	4227.76
HLA-A0201	NO	RTLNAWVKV	99.5063	952.75	1132.5	145.053	NA	0.730098	937.8
HLA-A0201	NO	RPRIRLSAP	50000	33508.5	43219.5	50000	1.17564	-0.778425	4.67854e+06
HLA-A0201	NO	STHMENILK	7264	28797.5	32634.7	50000	1.29018	-0.551659	205641
HLA-A0201	NO	APAKKAAAK	50000	40693.5	39222	50000	1.01191	-0.868687	1.54565e+06
HLA-A0201	NO	DLKHATDYI	839.68	19859.1	17622.9	1262.76	1.41807	-0.317322	8018.81
HLA-A0201	NO	DCDPGIISE	17786.9	36668.5	43889.6	50000	NA	0.124479	3.64007e+06
HLA-A0201	NO	LVRGNSPVF	4592.68	30293	28888.7	12930	1.31202	-0.326432	78543.5
HLA-A0201	NO	GLNKIVRMY	692.509	17012.7	25286.7	5997.52	1.25174	-0.324764	20564.1
HLA-A0201	NO	GWRQKNMTS	31060.8	39628.1	42828	50000	NA	-0.85537	792702
HLA-A0201	NO	HPVHAGPIA	14578.5	39525.3	40852.8	29425.3	2.02322	0.389078	228092
HLA-A0201	NO	IFTMMNQPA	5072.32	19621.8	14856.3	3848.7	NA	0.531382	15104.6
HLA-A0201	NO	SMKVWFEHP	2253.16	19162.3	15170.1	1584.89	NA	-0.011105	15599.5
HLA-A0201	NO	GFPSLESSF	15017.4	35437.9	34739.3	31061	1.28814	-0.488543	282560
HLA-A0201	NO	NHWPWILGC	475.688	19434.4	16650.3	8208.09	NA	0.585838	27676.4
HLA-A0201	NO	FHKKRVEPL	937.024	24612.2	30241.9	11857.9	1.04526	-0.530241	39546.7
HLA-A0201	NO	MTIREFPRK	3583.94	32923.4	25318.8	11730.3	1.31151	-0.315031	56899.7
HLA-A0201	NO	SVAKCCSKT	408.87	19739.8	19731.2	3975.68	1.21902	-0.35813	9059.62
HLA-A0201	NO	REWSHTEDP	28430.1	37212	41854.1	17130.6	NA	-0.166165	426688
HLA-A0201	NO	CIACGFNIK	4094.68	25314.9	22734.6	10757.6	NA	-0.159052	60969.1
HLA-A0201	NO	FHIVNQESL	776.646	19397.2	18388.5	3975.68	1.01191	-0.616931	11970.4
HLA-A0201	NO	EISGLRPGE	14577.7	40632.4	41830.1	32085.8	1.01191	-0.579248	1.74626e+06
HLA-A0201	NO	FAIPHCLFM	136.851	277.79	734	922.678	NA	1	440.666
HLA-A0201	NO	NSSKVSQNY	16648.7	33741.7	39627.2	50000	1.33099	-0.750729	1.57438e+06
HLA-A0201	NO	MPSMSRRVF	50000	34046.5	36765.4	50000	NA	-1	2.1385e+06
HLA-A0201	NO	REMGIVDLL	828.357	8144.22	5196.8	1039.29	1.22317	-0.406356	2624.88
HLA-A0201	NO	VPRDRNGTF	36591.7	39288.3	42630.1	50000	1.05284	-1	3.02768e+06
HLA-A0201	NO	TFDVAPSRL	2029.68	28406.4	19623.5	5099.03	1.15702	-0.0952999	24553.3
HLA-A0201	NO	ICPRLFFIQ	11287	24197.3	37657.6	33869.4	NA	0.221852	635492
HLA-A0201	NO	KRLQILGYL	731.445	10973.6	17772.3	1437.83	1.05734	-0.406579	8572.55
HLA-A0201	NO	FRWACRHGS	2469.36	26625.8	24406.9	17316.9	NA	0.169283	30137.7
HLA-A0201	NO	ETLFGSYIT	3542.96	26796.6	23462.6	4778.52	1.61731	0.077019	36568.7
HLA-A0201	NO	GVGAPTTTY	1775.86	31743.2	33220.8	38150.1	1.09081	-0.777203	216825
HLA-A0201	NO	NVFFQNVGI	315.538	2391.74	839.3	384.09	NA	0.15321	1968.38
HLA-A0201	NO	HDGQLVVRA	5619.47	28186.2	42059.7	12249.1	NA	-0.116558	82245.1
HLA-A0201	NO	MTRGLLGSY	4316.62	25671.8	29258.9	50000	1.35821	-0.533621	211402
HLA-A0201	NO	GRYNLISPK	8293.06	33186.3	28377.5	50000	1.05471	-0.754892	389144
HLA-A0201	NO	NLMVNEQAA	367.509	1273.24	3220.4	151.468	1.51244	-0.0843826	772.876
HLA-A0201	NO	EIYFSSIHR	8972.71	24909.8	23691.1	21040.3	1.36937	-0.339836	101885
HLA-A0201	NO	VWDQFPCLC	3652.02	21245.3	22626.1	24218	NA	0.447485	28649
HLA-A0201	NO	FFTWDEGFE	25028.8	39230.1	29054.2	21500.6	NA	0.571563	488776
HLA-A0201	NO	SLNLAKEAV	110.34	816.78	650.3	116.828	1.1701	-0.156458	544.641
HLA-A0201	NO	STFSFRNAL	132.444	2589.66	1794.8	1376.93	NA	-0.655756	2388.42
HLA-A0201	NO	GMHPRGVHA	183.259	4579.04	3869.6	271.686	NA	0.240013	2153.33
HLA-A0201	NO	KSNEKNMDF	6719.62	30217.7	31273.8	18679.4	1.28929	-0.300835	133693
HLA-A0201	NO	EITGPIIMI	707.078	10614.3	10242	1006.1	1.06733	-0.340393	13307.9
HLA-A0201	NO	ISSGETRSF	6989.25	32789.1	35326.1	47882.2	1.08881	-0.730261	311968
HLA-A0201	NO	FAHEALILK	1906.82	13539.6	15637.9	15541.1	NA	0.453108	10401.8
HLA-A0201	NO	QIQAGNFHW	1315.08	23629.2	22157.6	4883.05	1.05674	-0.621873	9774.85
HLA-A0201	NO	SVVEENTMA	364.777	6206.06	8643.3	883.597	1.51258	0.0374886	2618.85
HLA-A0201	NO	ETKGKRRLL	8352.88	40337.6	41741.9	50000	1.01191	-0.825868	1.2477e+06
HLA-A0201	NO	IYLPIVHPF	1332.52	14735.9	15087.3	3133.53	1.26038	-0.248665	6311.17
HLA-A0201	NO	ERYFRINSL	2758.78	24857.3	30173.9	11479.2	NA	-0.713642	199118
HLA-A0201	NO	FSAMWHPIS	2417.82	20571.4	14478.1	5210.57	NA	-0.163029	11752
HLA-A0201	NO	RRRWRRLTV	3276.53	27522.3	35840.8	50000	2.00035	0.213354	217325
HLA-A0201	NO	IPRLLRTFL	9071.11	21873	32497.3	50000	1.18023	-0.935276	142269
HLA-A0201	NO	AIKCVDIVK	15180.3	26149	30918.8	47882.2	1.24704	-0.658486	248949
HLA-A0201	NO	AYGSRFHEW	14861.1	33619.3	36945.6	42052	1.13346	-0.778256	94430
HLA-A0201	NO	AAQFRPDED	32425.3	42169.1	44708.2	50000	NA	-0.197409	559899
HLA-A0201	NO	WAMWVREFV	198.088	633.12	203.7	735.143	NA	0.464035	373.345
HLA-A0201	NO	RVIHGIANW	1277.88	18475.2	16237.1	2781.92	NA	-0.101513	7693.25
HLA-A0201	NO	KVGVYKMHK	11073.9	33511.4	31540.9	34610.3	1.2458	-0.406951	102120
HLA-A0201	NO	RVRGLYFPA	612.207	3725.14	1514.5	874.088	1.34232	-0.376176	1574.38
HLA-A0201	NO	DEISLLLAS	41279.5	27672.2	37089	50000	1.04831	-0.376823	587638
HLA-A0201	NO	RYDDGQSIY	13811.9	39247.5	33000.1	50000	1.01191	-1	279325
HLA-A0201	NO	TSCAPMMQK	21337.8	34147.2	33650.6	50000	1.04826	-0.543618	1.3903e+06
HLA-A0201	NO	RHCVHPQFA	2837.61	32310.1	36505.4	18478.4	NA	0.531344	123626
HLA-A0201	NO	HQDDGQPRL	107.52	1779.4	4246.9	471.752	1.01191	-0.527612	760.519
HLA-A0201	NO	MGTFKEVNA	8035.24	31861.9	24389.8	7609.38	NA	0.196345	85135.4
HLA-A0201	NO	RMLMGMKSP	1629.07	16126.6	11411.3	573.186	NA	0.232476	5560.45
HLA-A0201	NO	KRSQDSPLK	21172.7	42425.8	41893.9	50000	1.0822	-0.634584	1.04258e+06
HLA-A0201	NO	ILQEMSETY	355.011	11247	8218.2	2339.71	1.26985	-0.146946	6096.91
HLA-A0201	NO	LIVRLNQCM	1097.94	11996	10932.3	1376.93	NA	-0.510868	8224.51
HLA-A0201	NO	RTGDIGCFK	3984.65	29785.3	30028.3	28178.9	1.23082	-0.218547	96629.6
HLA-A0201	NO	NRLKPRDFK	50000	43718	43327.6	50000	1.1673	-0.84799	1.69477e+07
HLA-A0201	NO	GTTNMCQDW	7534.59	33951.2	37786.6	50000	NA	-0.658744	354903
HLA-A0201	NO	ICDDVLSKY	2614.57	28239.1	35833.5	50000	1.1816	-0.314587	165238
HLA-A0201	NO	IAGLKIEEI	1306.64	9603.9	14427.1	3133.53	1.21469	-0.213572	7945.29
HLA-A0201	NO	SLDQTHIKT	126.061	5753.63	8247.3	401.079	1.01191	-0.410992	2649.17
HLA-A0201	NO	DVKASMLEK	41519	36500.2	39118.6	50000	1.20257	-0.542657	1.59628e+06
HLA-A0201	NO	PSEVELEEY	50000	34050.2	44844.9	50000	1.01191	-0.924051	2.01888e+07
HLA-A0201	NO	ARYGIFLPF	4875.39	13604	18749.5	12382.3	1.23117	-0.358329	52252.9
HLA-A0201	NO	WQGPSAAAY	2952.88	25964.9	21512.2	19932.3	1.22388	-0.730131	81867.2
HLA-A0201	NO	VIGLTTHCT	479.04	16592.1	19107.1	1362.11	1.01191	-0.517021	11644.2
HLA-A0201	NO	WRFDSRLAF	7763.94	26208.7	23758.1	50000	NA	0.0726744	248376
HLA-A0201	NO	AAGLPAIFV	1206.41	5703.92	3985.2	1006.1	1.18002	-0.310046	3259.19
HLA-A0201	NO	EVFFGLSRY	4993.24	23111.4	24554.2	25564.3	1.86973	0.0480664	202820
HLA-A0201	NO	DHQAAFQYI	4628.73	31533	31554.5	21500.6	NA	-0.477915	247235
HLA-A0201	NO	HYPKVYKTY	31229.3	34618.5	42997.5	50000	NA	-0.346563	4.75456e+06
HLA-A0201	NO	CCPQQDNHQ	50000	41189.6	46946.5	50000	NA	-0.0049454	1.90594e+07
HLA-A0201	NO	AAPLILSRI	1588.51	9975.21	12370.4	2693.07	1.01191	-0.421801	7818.26
HLA-A0201	NO	PYYFANNKF	50000	38641.1	41307.4	50000	NA	-0.862724	1.837e+06
HLA-A0201	NO	IADIRDKYM	5328.08	21939.1	24144	19505.6	1.61731	-0.0951048	60689
HLA-A0201	NO	KEATAMFKH	12462.6	37016.5	41284.2	50000	NA	-0.229553	289141
HLA-A0201	NO	GIVQQQQQL	307.168	17072.5	14206.7	652.654	NA	0.23671	7640.29
HLA-A0201	NO	TMKIFYKHI	613.649	9946	11729.8	1864.16	NA	-0.448153	8572.55
HLA-A0201	NO	TTNNLLEQL	145.785	8452.42	12764.3	942.862	1.81391	0.187043	5795.75
HLA-A0201	NO	NIVWEKKSL	833.515	27472.4	29475.3	2781.92	NA	-0.427732	23884.2
HLA-A0201	NO	SAEVVTLWY	11488.8	20414.7	33684.8	50000	1.07645	-0.655571	400046
HLA-A0201	NO	AVFLSYIGY	4046.18	12069.8	21298.5	8297.38	1.26736	-0.559517	27612.8
HLA-A0201	NO	ISKANWMTY	12305	27346.9	30669.6	50000	1.06672	-0.763831	1.24197e+06
HLA-A0201	NO	VYFVLTDRF	16784.7	21908.5	28030.8	27875.7	1.24724	-0.438308	100951
HLA-A0201	NO	CLGFCDMWQ	2685.56	13238.6	16943.8	2099.77	NA	0.0303087	19683.8
HLA-A0201	NO	SNVARWAAT	4420.75	32818.2	30788	12930	NA	-0.376799	274227
HLA-A0201	NO	LYHFANYNF	13782.3	27923.7	24406.4	38984.7	NA	0.14602	105465
HLA-A0201	NO	NIVIQDATH	4030.4	34107.3	41762.2	33869.4	NA	-0.118085	444744
HLA-A0201	NO	DAVVADLSA	17629.6	29906.7	37179.8	27575.7	1.41762	-0.339915	166001
HLA-A0201	NO	GDPWQRWVC	18484.5	39662.4	40871.3	50000	NA	0.206924	484295
HLA-A0201	NO	GLVLHGEAI	256.027	2928.44	2254.6	196.38	1.01191	-0.252514	1500.06
HLA-A0201	NO	PTLDNILGI	485.379	9642.52	8835.6	784.45	NA	-0.29909	3623.35
HLA-A0201	NO	IVSDSKKIM	2825.96	30007.5	30671.3	11730.3	1.01191	-0.67941	31850
HLA-A0201	NO	INQQGTQES	9107.62	40663.1	44406.9	44389.6	NA	-0.234088	709758
HLA-A0201	NO	ALELGRKTL	608.217	12001.9	11707.1	2240.61	1.01191	-0.681818	12025.7
HLA-A0201	NO	NTCKPTILA	934.999	17606.2	17212	2443.19	1.21902	-0.425583	16715.1
HLA-A0201	NO	DAAVAVAAA	4771.98	24922.2	28984.5	11112.5	NA	-0.649511	41505.9
HLA-B3501	YES	HPGFTVIALF	27.769	61.54	61.9	348.452	2.12849	0.80781	362.994
HLA-B3501	YES	APLPGNVLVY	29.176	177.82	69.8	567.017	2.12849	0.862642	331.818
HLA-B3501	YES	APQPAPENAY	26.513	284.78	315.3	1017.05	2.12849	0.816655	381.856
HLA-B3501	YES	APSTGSASSM	190.126	1306.42	1420.9	625.01	2.12849	0.604675	2122.76
HLA-B3501	YES	FAGPVSQHNY	12.1343	293.99	192.6	912.748	2.12849	0.918227	214.24
HLA-B3501	YES	MPLETCILAI	15.9369	183.09	119.3	388.269	2.12849	0.767175	727.612
HLA-B3501	YES	NPIINTHSFY	21.7755	107.53	83.9	471.752	1.73536	0.501429	533.212
HLA-B3501	YES	APEITKDCIF	113.345	4476.42	3104	1584.89	2.12849	0.699931	138.325
HLA-B3501	YES	DPLLNVGKLI	425.125	27423.4	25231.8	4676.23	NA	0.677713	38895.6
HLA-B3501	YES	IPMATYGWNL	8.20576	2879.77	837.2	567.017	2.12849	0.889149	454.883
HLA-B3501	YES	CPNLVSYSSY	27.933	43.07	53.7	277.629	NA	0.842846	882.877
HLA-B3501	YES	EPIEGKVVQY	48.125	89.75	155.4	520.002	1.79906	0.513446	765.42
HLA-B3501	YES	HPAAMPHLLV	31.7102	4241.28	3517	1637.18	2.12849	0.786303	3827.37
HLA-B3501	YES	MTIDLDPVIY	147.425	120.61	130.9	1654.99	1.95154	0.788695	216.721
HLA-B3501	YES	EPLSPDTCLL	22.833	4793.33	4633.9	973.969	1.57082	0.11745	2779.07
HLA-B3501	YES	EPIVGAETFY	25.9234	227.32	176.1	585.724	1.79548	0.658203	619.298
HLA-B3501	YES	EPTDASLKNF	74.1805	724.74	1330.9	638.683	NA	0.744407	1438.47
HLA-B3501	YES	EPVPLQLPPL	14.0286	1320.64	1360	531.377	NA	1	2290.34
HLA-B3501	YES	LPGCSFSIFL	12.3288	1700.31	1517.1	912.748	2.12849	0.935675	1810.92
HLA-B3501	YES	EPYLDPATMM	7.46509	591.07	1709.9	638.683	NA	0.735911	918.121
HLA-B3501	NO	GRRGWEALKY	25941.9	36006	40679	33144.3	NA	0.293889	77965.1
HLA-B3501	NO	SFSLESDSIK	13436.1	35006.5	35193.3	50000	1.12849	-0.59482	133629
HLA-B3501	NO	TLALEVAQQK	12984.7	36579.7	35889.7	50000	1.92435	-0.0984357	148902
HLA-B3501	NO	VQPPQLTLQV	2082.94	29379.2	25237	50000	NA	0.376712	259956
HLA-B3501	NO	TWEAWWTEYW	440.57	13172.9	28790.7	50000	NA	-0.110954	28372.7
HLA-B3501	NO	KPFNNILNLI	245.257	27331.8	19461.3	2722.37	1.12849	-0.625653	25816.7
HLA-B3501	NO	TPTIEDDKIV	321.604	15223.4	24386.1	8950.22	1.12849	-0.49012	9974.7
HLA-B3501	NO	FPPTSFGPLV	49.3297	5409.04	2382.2	2873.7	1.12849	-0.515853	2605.55
HLA-B3501	NO	KLVAMGINAV	11932.5	27272.8	31359.2	34610.3	1.37076	-0.49976	139605
HLA-B3501	NO	KAAFDLSHFL	1281.88	18413.2	19381.3	5560.06	NA	-0.137443	27095.7
HLA-B3501	NO	ETINEEAADW	50000	30178.5	18026.2	28178.9	NA	-0.145919	85881.6
HLA-B3501	NO	DPEYFDNERI	507.399	15072.6	26861.9	6539.79	1.12849	-0.732688	35148
HLA-B3501	NO	TPKPAVRFAI	145.354	14132.4	12568.1	2968.51	NA	-0.540069	19006.4
HLA-B3501	NO	FPVRPQVPLR	26.7493	3933.62	1762.6	3000.81	NA	0.703242	833.489
HLA-B3501	NO	GPWHLGKLEM	795.464	3261.8	1798.3	953.119	1.67601	0.020873	2984.7
HLA-B3501	NO	RIRTWKSLVK	22497.9	43128.4	37361.3	50000	NA	-0.421655	295733
HLA-B3501	NO	RPNHTIKGSF	143.214	8009.9	3125.7	735.143	1.30103	-0.367531	3250.12
HLA-B3501	NO	VPLVQQQQFL	10.4913	13121.8	12317.1	1989.19	1.12849	-0.223564	2022.55
HLA-B3501	NO	KPVIVPDIKL	108.068	15439.5	15651.4	2099.77	1.30103	-0.321932	9951.76
HLA-B3501	NO	SSCKMALLFK	3495.83	35622.4	34349.1	50000	1.38292	-0.431883	160657
HLA-A0206	YES	AAYHPQQFIYA	4770.22	4439.08	2479.5	2077.17	NA	0.693646	2189.37
HLA-A0206	YES	QLVFGIELMEV	373.438	533.27	188.6	75.7858	2.03937	0.975115	771.472
HLA-A0206	NO	QYAEMWAQDAA	619.759	27488.4	15406	17505.3	NA	0.000521106	11151.2
HLA-A0206	NO	ERFAVNPGLLE	3044.38	35861.4	36028.6	50000	NA	0.187883	5838.75
HLA-B5101	YES	LPSETFPNV	6.23892	88.3	81.6	531.377	1.656	0.529757	337
HLA-B5101	YES	VPSHISSLI	6.34839	287.61	357.3	211.831	1.62756	0.486363	379.866
HLA-B5101	YES	CPAEIVDTV	11.2075	243.28	166.1	579.421	1.656	0.352667	630.42
HLA-B5101	YES	FAYVTSQII	1.01765	31.97	141.9	96.1536	NA	0.510949	81.9653
HLA-B5101	YES	YPMSIPATL	3.52769	373.78	207.4	228.498	1.82616	0.938921	1232.05
HLA-B5101	YES	CPLERFAEL	18.9356	1066.84	503.9	548.908	1.82616	0.482079	1305.06
HLA-B5101	YES	EPLSPDTCL	56.9863	5177.75	8045.2	855.376	1.20023	-0.123218	5618.62
HLA-B5101	YES	FPYSTFQII	1	9.45	13.8	26.5331	NA	0.828255	26.8924
HLA-B5101	YES	LAMGCYSQV	65.2275	2732.37	1259.5	984.564	NA	0.682857	1547.5
HLA-B5101	YES	APYMVGDVI	82.4788	302.81	645.9	159.888	1.21124	0.209049	691.242
HLA-B5101	YES	DAEMTTRMV	1068.63	13922.2	13827.6	2842.78	NA	0.888028	6960.33
HLA-B5101	YES	VAVSFVTLI	40.3641	640.83	1300.2	352.242	NA	0.73076	586.989
HLA-B5101	YES	DAHIYLNHI	28.1078	4503.09	4139.2	514.406	1.82616	0.744737	2121.44
HLA-B5101	YES	DALLIIPKV	201.745	5519.48	5430.8	1746.99	NA	0.920266	2556.41
HLA-B5101	YES	DPNPQEVVL	187.142	5690.24	9174.2	922.678	1.05662	-0.460539	6960.33
HLA-B5101	YES	LPVPLFPGF	10.1033	458.69	792.9	751.224	NA	0.693544	1147.18
HLA-B5101	YES	NAYVNINRI	24.452	2527.84	2297.6	319.559	NA	0.846578	1481.26
HLA-B5101	YES	MAYGFFNNI	3.80273	130.53	92.8	121.995	0.959954	-0.0359576	170.463
HLA-B5101	YES	FPSIFSTEV	14.8265	190.22	129.5	344.702	1.82616	0.770821	510.07
HLA-B5101	YES	LPTNAVVKM	24.9072	2240.61	3019.1	855.376	1.62756	0.501555	2126.33
HLA-B5101	YES	DGYEQAARV	488.266	10671.6	13263.4	3685.69	NA	0.806569	6160.7
HLA-B5101	YES	LPCRIKQIV	5.19431	1465.14	3808.1	1017.05	NA	0.322207	1024.78
HLA-B5101	YES	LPFVWAPMV	4.94474	38.14	36.9	233.497	NA	0.72334	290.824
HLA-B5101	YES	LPVNVAFEL	19.2659	738.37	556.4	631.809	1.82616	0.81745	1232.05
HLA-B5101	YES	DPYEVSYRI	2.50707	146.78	724.2	104.847	1.00858	0.0306383	218.59
HLA-B5101	YES	DPYKVYRIV	12.6286	1242.62	1660	423.374	NA	0.799218	378.12
HLA-B5101	YES	EKEGKISKI	23683.6	31011.6	38380.3	7208.66	1.82616	0.231811	60622
HLA-B5101	YES	DALRSILTI	34.2262	5725.93	2088.6	401.079	NA	0.602444	1308.07
HLA-B5101	YES	EPGPVTAQV	106.039	3796.01	2858.6	963.487	1.50113	0.0395626	3644.43
HLA-B5101	YES	EPHWIAASI	3.31699	482.43	704.9	153.116	1.82616	0.889504	652.574
HLA-B5101	YES	EPIKDMEII	32.4707	1619.24	1463.1	271.686	1.42181	0.0700175	611.829
HLA-B5101	YES	EPINMFLFI	17.6748	181.09	323.1	133.025	NA	0.838141	437.15
HLA-B5101	NO	FATCGLFAL	28.3181	5185.26	5745.2	973.969	1.04017	-0.301116	7649.45
HLA-B5101	NO	LTAGFLIFL	7368.82	19229.2	24710.9	7208.66	NA	0.18017	25329.7
HLA-B5101	NO	MQGKDFNHL	909.537	25773.7	24814	7446.48	0.874138	-0.812752	57760.4
HLA-B5101	NO	YEFLQPILL	627.133	11507.3	10072.1	2904.96	NA	-0.00417996	25564.1
HLA-B5101	NO	TPSVKVCIV	39.4317	1859.67	3149.1	1249.17	0.826158	-0.54604	1877.72
HLA-B5101	NO	GELDRWEKI	11003.5	29193.5	35302.4	2968.51	NA	0.0717421	22163.1
HLA-B5101	NO	KLQPSDTLL	11972.2	28034.2	30579.8	20368.3	0.819359	-0.878175	222654
HLA-B5101	NO	LVKMINHLK	18878.1	29914.2	39459.1	27575.7	1.11827	-0.743564	50889.7
HLA-B5101	NO	GPSHKARVL	1226.96	20934.3	27550.7	1967.79	NA	-0.688449	16055.7
HLA-B5101	NO	STCYVFGLY	30141.9	30948.3	31256.9	15881	1.07457	-0.804261	218590
HLA-B5101	NO	KLITQPLPA	7920.71	30109.3	39424.5	41151.8	0.829192	-0.879488	155107
HLA-B5101	NO	YLKKGRLSL	8806.31	27890.5	32789.8	16228.5	1.0068	-0.775076	189946
HLA-B5101	NO	HPRHYATIM	17.1338	6020.28	8593.5	912.748	1.22364	-0.194296	5136.06
HLA-B5101	NO	RKAKIIRDY	50000	36094.2	45484	50000	NA	-1	854339
HLA-B5101	NO	DIVGGLFTY	7097.54	27614.2	32494.5	18882.6	0.979187	-0.78799	116046
HLA-B5101	NO	TPTIEDDKI	170.947	5708.18	11351.9	548.908	0.826158	-0.803391	4916.21
HLA-B5101	NO	VIYQYMDDL	16134.8	19886.9	21190.7	7131.08	1.31639	-0.451242	25155.3
HLA-B5101	NO	VSFIEFVGW	4384.42	20326.7	15096.1	9865.62	1.40525	-0.0441805	22627.2
HLA-B5101	NO	QIIEQLIKK	50000	30552.7	45390.6	46857.2	1.65098	-1	103188
HLA-B5101	NO	YTSDYFISY	2315.19	24287.3	20652.2	7945.94	1.21827	-0.483448	72548.8
HLA-B5101	NO	RVLHEDRFF	30756.8	28117.7	33759.2	16405	0.817194	-0.860194	176860
HLA-B5101	NO	KYCWNLLQY	5820.28	30420.4	42006.1	37333.4	NA	0	321833
HLA-B5101	NO	GPQSNQRSA	5677.96	24369.2	34352.8	3975.68	1.056	-0.829234	24189.7
HLA-B5101	NO	SVIDHIHYM	3519.8	25351.4	14459.2	5044.15	1.36151	-0.551988	85630.8
HLA-B5101	NO	ISKANWMTY	6075.79	25438.2	23938.2	28178.9	0.807497	-0.791054	134781
HLA-B5101	NO	LPAEVRAAF	28.3883	5368.58	2189.6	1290.38	1.1159	-0.547796	3480.41
HLA-B5101	NO	GRYNLVPPK	50000	33441.9	44772.6	32434.8	0.860074	-0.930888	86224.4
HLA-B5101	NO	DSPATLSAY	6815.63	27007	32352.8	31740.5	0.878676	-0.861408	163542
HLA-B5101	NO	MACHRVLTY	24.526	9357.32	14889.6	2054.82	0.913255	-0.5997	8682.2
HLA-B5101	NO	ITKEKKEEL	10606.2	30912.8	35991.6	29425.3	0.810725	-0.926909	52921.2
HLA-B5101	NO	SLREWLLRI	1595.95	21507.6	24712.5	4429.97	NA	0.142094	40797.2
HLA-B5101	NO	RLRAEAQVK	50000	33623.6	44972.6	50000	1.23955	-1	681758
HLA-B4403	YES	SEYAAQDQKF	4.65002	83.12	40.1	423.374	NA	1	54.3338
HLA-B4403	YES	EETQIGGERY	2.75685	151.36	1182.1	963.487	NA	1	123.9
HLA-B4403	YES	GEILLLEWLA	954.196	694.37	612.3	3890.57	1.49481	0.353922	811.092
HLA-B4403	YES	YEEGSNKRLF	23.2418	716.56	2055.8	1967.79	NA	0.930474	776.372
HLA-B4403	YES	KEEESEGAIW	13.1927	196.35	125.3	696.429	1.99894	1	168.682
HLA-B4403	YES	LEQWNLVIGF	302.528	154.34	132.4	1407.05	1.49511	0.422753	430.596
HLA-B4403	YES	REAGFQVKAY	1.83096	43.85	74.5	837.065	NA	0.866475	79.8123
HLA-B4403	YES	EEREIPERSW	4.00657	187.71	386.4	942.862	1.99894	1	170.636
HLA-B4403	YES	EEWISDKTRF	5.99219	100.61	192	942.862	NA	0.937509	148.618
HLA-B4403	YES	AENSSLIKHL	4.94703	146.53	196.3	912.748	NA	1	212.848
HLA-B4403	YES	AEANRALAHY	6.08581	79.78	38.3	316.12	NA	1	77.6372
HLA-B4403	YES	DEINHVQKTY	1.43417	409.67	461.1	953.119	NA	1	360.637
HLA-B4403	YES	AEAPVQEEKL	23.2803	5531.97	1806	1196.26	1.99894	1	1007.09
HLA-B4403	YES	AEAQMSIQLI	44.5875	106.64	59.7	414.311	1.82891	0.790801	208.963
HLA-B4403	YES	QEVPQDKDGY	3.35718	344.85	1888	1517.76	NA	1	110.935
HLA-B4403	YES	AEDCEFIQRF	5.89526	25.68	33.5	784.45	NA	1	60.2657
HLA-B4403	YES	AEDEDLRVHF	2.39908	798.26	238.1	1028.11	NA	1	186.668
HLA-B4403	YES	AEPDESNARY	4.19829	228.93	683.2	1062.03	NA	0.93466	97.9648
HLA-B4403	YES	SEAPNAKEEI	42.7375	1095.93	1345.7	1209.27	1.49505	0.483448	289.781
HLA-B4403	YES	AEDLNSRVSY	6.86485	198.59	120.8	598.537	NA	1	196.82
HLA-B4403	YES	AEDLNTRVAY	9.50073	173.1	110.8	659.754	NA	1	276.739
HLA-B4403	YES	TEMGRLPTFM	176.47	382.25	107.4	1073.58	1.99894	0.908496	439.612
HLA-B4403	YES	AETDFEKRDF	5.47682	74.83	219.6	1109	1.99894	1	54.3338
HLA-B4403	YES	EEQRPVQMMY	5.42987	560.17	164.2	1209.27	NA	1	164.464
HLA-B4403	YES	KEVDETRKCY	1.78671	302.39	242.8	1746.99	NA	1	772.805
HLA-B4403	YES	QENEIRGLCL	18.5206	118.67	408.1	1672.99	NA	0.812627	287.124
HLA-B4403	YES	QEIEEFKERL	4.30646	191.04	898.2	2339.71	NA	1	128.254
HLA-B4403	YES	GELNGQLKYY	4.36619	201.62	132.8	932.715	NA	1	179.089
HLA-B4403	YES	REYELRKNNF	8.68941	263.74	371.4	1249.17	NA	1	96.6207
HLA-B4403	YES	SENKIVGIGY	4.7051	22.74	32.8	492.617	NA	1	21.2359
HLA-B4403	YES	TEADVGITKF	11.3757	239.27	106.9	767.658	NA	0.953065	462.456
HLA-B4403	YES	TENDKEYQEY	3.88503	140.46	348.1	893.209	NA	1	342.035
HLA-B4403	YES	AEIGSNIKNL	10.1413	99.53	356.3	922.678	NA	1	384.654
HLA-B4403	YES	SENEEGKRSI	4.39256	323.66	625.6	1222.43	NA	1	374.171
HLA-B4403	YES	QEIDEMNQKL	2.20353	212.9	655	1584.89	NA	1	316.279
HLA-B4403	YES	EELNDLIQRF	1.56698	57.95	81.2	1039.29	1.99894	1	181.999
HLA-B4403	YES	REMENYEKIY	4.56043	38.25	61.6	681.52	1.99894	1	66.6914
HLA-B4403	YES	KEIINASKAI	30.3086	378.55	806.6	1347.45	NA	0.957722	532.194
HLA-B4403	YES	TEHQVVSSDF	25.8087	216.84	171.4	1262.76	NA	1	214.818
HLA-B4403	YES	NEAVKIIHDF	22.4649	95.01	143.5	1276.5	NA	1	373.31
HLA-B4403	YES	AEGTEEGARW	9.68236	45.78	46.2	396.762	1.99894	1	69.1942
HLA-B4403	YES	TEHPNTIQEY	3.47509	337.06	133.8	922.678	NA	1	698.345
HLA-B4403	YES	EEQQEISKKL	2.85623	1968.75	5431.3	3685.69	NA	1	522.48
HLA-B4403	YES	AEFKSRFFVW	11.8145	10.83	10	83.537	1.99894	0.935323	16.7136
HLA-B4403	YES	AEHHEVLTEY	5.8072	48.72	35.2	442.1	NA	1	50.4743
HLA-B4403	YES	NEWKLPKDTY	14.7909	55.86	94.8	1097.07	NA	1	112.998
HLA-B4403	YES	EELDPESREY	1.05503	187.12	252.3	912.748	1.99894	1	159.247
HLA-B4403	YES	AEHPNVTLTI	18.212	228.48	318.8	396.762	NA	1	166.752
HLA-B4403	YES	TELERAFGYY	12.4662	105.06	84.2	735.143	1.99894	1	114.834
HLA-B4403	YES	SENEKNAAYY	3.03431	36.05	78.7	414.311	NA	1	96.8434
HLA-B4403	YES	AEIDDKLNKI	7.38962	360.67	429.5	727.232	NA	1	139.659
HLA-B4403	YES	EERDIPERSW	4.66596	230.35	463.9	912.748	1.99894	1	170.636
HLA-B4403	YES	TESPLVKAIF	42.2852	172.51	111.9	1304.42	NA	1	224.942
HLA-B4403	YES	AEIEIVKEEF	2.2406	19.3	17	585.724	NA	1	23.3383
HLA-B4403	YES	SETFSMGLLC	804.811	120.56	813.5	1109	NA	0.777189	116.7
HLA-B4403	YES	NEVHTWTEQY	27.8422	153.75	105.3	743.14	NA	0.855571	114.043
HLA-B4403	YES	AESPEYVHMY	2.54139	19.28	14.5	356.074	NA	1	58.0858
HLA-B4403	YES	AEVNSSGKTI	13.7133	77.14	269.2	525.658	NA	1	114.043
HLA-B4403	YES	AEIKIIREAY	2.86329	18.28	14.6	476.884	NA	1	13.0038
HLA-B4403	YES	AEHSPVPAGF	9.54002	74.31	33.1	442.1	NA	0.93286	56.2432
HLA-B4403	YES	VEITPYKPTW	8.82742	65.36	50.7	409.852	NA	0.957113	120.246
[truncated: 118,633 more rows]

## Sheet: Table S3
HLA allele	Tag	Peptide	PSSMHCpan	NetMHCpan	PickPocket
HLA-A0204	NO	AAFPVAWVR	1706.04	21925.6	21734.5
HLA-A0204	NO	AMRATIHCK	776.674	23692.4	2192.64
HLA-A0204	NO	ARNHGWMVSDPF	6235.92	36499.1	50000
HLA-A0204	NO	CKAWLSWEL	294.12	16471	2812.19
HLA-A0204	NO	CKRWKVPGF	13709.3	41035.7	50000
HLA-A0204	NO	CKWIEAWWP	6987.56	42823.8	21500.6
HLA-A0204	NO	FLEDFEDAMA	1066.66	4979.4	299.473
HLA-A0204	NO	FVAKQAVML	204.373	2290.8	323.035
HLA-A0204	NO	HRGDISGKP	50000	48376.9	50000
HLA-A0204	NO	IRCRGESGF	50000	43765.3	50000
HLA-A0204	NO	KIPHLCVHA	166.559	7129.6	451.771
HLA-A0204	NO	LGNGGANVL	2754.86	34058.3	3529.57
HLA-A0204	NO	LQTTIHDII	5373.11	19923.5	2523.8
HLA-A0204	NO	NRTDNALNI	27235.4	41056.6	17888.2
HLA-A0204	NO	NSMEHNAPI	1521.83	7019	1170.65
HLA-A0204	NO	PTDSHLMEA	9220.37	34984.5	9654.43
HLA-A0204	NO	QNEWRMPVH	27792.4	48007.7	50000
HLA-A0204	NO	QQLRDFSMQG	4597.13	33351.9	17316.9
HLA-A0204	NO	RPNHEDERQ	50000	48611.5	50000
HLA-A0204	NO	RVATNKGEEL	9645.65	29816.9	2314.53
HLA-A0204	NO	SRHMLGQED	50000	47854.2	50000
HLA-A0204	NO	STWKVQCVF	1054.46	16783.5	11604
HLA-A0204	NO	SVCIMMFNW	2178.78	27273.3	4989.87
HLA-A0204	NO	TEIIDMPLD	28278.6	47253.8	50000
HLA-A0204	NO	TFFSATDRA	7785.75	19016.9	4062.65
HLA-A0204	NO	TLHTAVETR	485.173	23205.1	7446.48
HLA-A0204	NO	TLVWIDVESC	185	11324.7	3567.97
HLA-A0204	NO	VKKLQCDT	25560.6	48680.4	50000
HLA-A0204	NO	VVCERWSALACFSID	429.823	29505.9	20589.9
HLA-A0204	NO	WEKQGSMKD	34913.5	48478.6	50000
HLA-A0204	NO	WWKWDLGFLV	324.794	3953.1	3033.45
HLA-A0204	NO	YLEPAIAKY	219.737	21133.4	2010.83
HLA-A0204	YES	AAGIGILTV	200.943	15291.1	2365.16
HLA-A0204	YES	AFHHVAREL	1882.55	25377.7	2693.07
HLA-A0204	YES	ELAQYLDLVRALEAA	436.551	21969.7	1619.56
HLA-A0204	YES	EVAPPLLFV	192.601	3346.9	767.658
HLA-A0204	YES	FKNIVTPRT	3146.82	41734.2	8297.38
HLA-A0204	YES	FLPSDCFPSV	41.5001	42.3	20.2448
HLA-A0204	YES	FLPSDFFPSV	54.0434	16.8	19.1787
HLA-A0204	YES	FLPSDYFPSV	43.7059	19.4	18.5662
HLA-A0204	YES	FLWGPRALV	23.1967	47.5	13.8628
HLA-A0204	YES	GILGFVFTL	16.4676	28.7	79.9987
HLA-A0204	YES	GTLSKIFKL	58.761	1282.6	442.1
HLA-A0204	YES	ILKEPVHGV	30.5134	512.9	40.9022
HLA-A0204	YES	KTWGQYWQV	62.8158	23.9	146.631
HLA-A0204	YES	KYLATASTM	1072.65	15613.2	6330.92
HLA-A0204	YES	LLDVPTAAV	43.923	285.1	90.1097
HLA-A0204	YES	LSKIFKLGG	50000	43752.6	50000
HLA-A0204	YES	LSKIFLLGG	21797.6	38811.3	36534.2
HLA-A0204	YES	MDHARHGFL	2614.02	34391.1	7609.38
HLA-A0204	YES	RLSELEAALQRA	550.243	19241.3	514.406
HLA-A0204	YES	RTQDENPVV	10848.9	13828.2	625.01
HLA-A0204	YES	SAHKGFKGV	3030.74	24121.3	4151.52
HLA-A0204	YES	SLLPAIVEL	15.1353	23.9	35.1529
HLA-A0204	YES	SLSRFSWGA	40.8938	230.5	110.676
HLA-A0204	YES	SRFSWGAEG	18421.7	39148.2	40708.9
HLA-A0204	YES	SRFSWGGEG	33307.9	42740	50000
HLA-A0204	YES	TLGIVCPI	1.58233	9649.6	427.98
HLA-A0204	YES	TLSKIFKLG	10265.3	27635.7	3416.85
HLA-A0204	YES	TMDHARHGF	1426.18	14109.1	2145.7
HLA-A0204	YES	YDIMPPLLFV	108.853	55	2873.7
HLA-A0204	YES	YLATASTMD	291.912	26755.7	674.186
HLA-A0204	YES	YLEPGPVTA	83.5161	3794.6	127.391
HLA-A0204	YES	YLLPAIVHI	8.55582	10.4	18.3664
HLA-A0204	YES	YMLDLQPETT	639.29	2268.2	233.497
HLA-A0208	NO	STISQHGCR	50000	23270.7	35367.4
HLA-A0208	YES	YLEPAIAKY	97.3953	11873.4	9865.62
HLA-A0209	NO	DIPHLTIMDD	15427.9	45219	41151.8
HLA-A0209	NO	HPNCQRNDE	50000	47511.1	50000
HLA-A0209	NO	KFFIDKTCT	3528.48	29695.5	7527.49
HLA-A0209	NO	KHNIAGCIV	2210.74	33283	4778.52
HLA-A0209	NO	NVCPAPVSN	9689.86	41119.7	11479.2
HLA-A0209	NO	QDHRKWNEDA	50000	45561.8	50000
HLA-A0209	NO	QTKNKFKRH	22808.3	45960.9	50000
HLA-A0209	NO	SGGTTQSIVV	5379.01	28842.4	5267.25
HLA-A0209	YES	AAGIGILTV	232.606	3674	912.748
HLA-A0209	YES	FLPSDYFPSV	1.19443	4.2	9.49261
HLA-A0209	YES	FLWGPRALV	6.41842	11.1	9.49261
HLA-A0209	YES	GILGFVFTL	14.8934	12	29.8866
HLA-A0209	YES	KTWGQYWQV	16.351	11.8	42.2516
HLA-A0209	YES	KVFPYALINK	1688.24	13789.2	6330.92
HLA-A0209	YES	VLYRYGSFSV	19.5491	12.3	13.42
HLA-A0209	YES	YLEPGPVTA	119.667	172.7	145.053
HLA-A0210	NO	EIAQHGAWY	2419.44	34642.1	50000
HLA-A0210	NO	GITSTEPWNH	2633.91	43633	50000
HLA-A0210	NO	WTALMFAAY	1185.21	16411.7	21734.5
HLA-A0210	NO	YTVRGTGKY	2316.35	21475	42971.9
HLA-A0210	YES	AAGIGILTV	232.844	4122.7	846.171
HLA-A0210	YES	FLPSDYFPSV	1.19296	6.5	13.8628
HLA-A0210	YES	KTWGQYWQV	16.3176	22.4	48.1095
HLA-A0210	YES	YLEPGPVTA	120.286	1384.1	251.868
HLA-A0213	NO	EWFPTGMFQT	3570.28	30499.5	35752.1
HLA-A0213	NO	PTNFGWIET	7908.14	35866.8	23192.3
HLA-A0213	NO	SLRPHMGRD	2731.78	22635.5	9245.51
HLA-A0213	YES	LLAVSSILLL	47.3846	96.1	88.1807
HLA-A0213	YES	TLNDLETDV	80.9408	163.1	40.0266
HLA-A0213	YES	YLDKVRATV	14.3486	13.9	44.1204
HLA-A0214	NO	DEINPKIMT	49346.3	42515.9	50000
HLA-A0214	NO	DPRRMDHFEC	50000	42931.9	50000
HLA-A0214	NO	DRPNRDCRI	31062.3	41532	50000
HLA-A0214	NO	EHNWCWWHNG	50000	31448.9	50000
HLA-A0214	NO	EPGICIVRC	47188.4	40764.5	50000
HLA-A0214	NO	GKEAWRDEN	50000	46998.9	50000
HLA-A0214	NO	IIMQQCGCL	148.121	2375.6	243.824
HLA-A0214	NO	LWERTKACT	28691	37017.3	50000
HLA-A0214	NO	PRRLFACLV	21966.2	35529.2	50000
HLA-A0214	NO	QTILCNREK	11068.4	28999.8	50000
HLA-A0214	NO	RHFMNPCM	1671.18	29551	18882.6
HLA-A0214	NO	SAIQDHICP	15386.4	30439.2	12653.2
HLA-A0214	NO	VHIKITRESA	10568.9	25542.5	50000
HLA-A0214	YES	FAYDGKDYI	131.881	28.6	560.916
HLA-A0214	YES	FAYDGKDYL	97.6393	34.9	437.342
HLA-A0214	YES	FQLDDLKVEL	76.4656	11.5	200.676
HLA-A0214	YES	FQLEINVRL	33.7847	6.9	58.4538
HLA-A0214	YES	FVLPELPSV	11.1239	2.8	14.9535
HLA-A0214	YES	GILGFVFTL	14.9713	27.9	35.5353
HLA-A0214	YES	HLPSDFTPAV	14.5072	74.2	88.1807
HLA-A0214	YES	ILKEPVHGV	34.2499	232.6	60.3823
HLA-A0214	YES	ILMEHIHKL	9.01702	4.5	8.70551
HLA-A0214	YES	KQLDDLKVEL	149.842	65.7	423.374
HLA-A0214	YES	STLHLVLRL	104.542	331.7	375.868
HLA-A0214	YES	STLHLVRL	459.891	8541.5	792.984
HLA-A0214	YES	YVISVVFRL	18.3847	10.8	32.2381
HLA-A1102	NO	EIIVGCQQE	12692.2	40569.1	36931.7
HLA-A1102	NO	FWNAFKHKQ	9742.25	29271	33869.4
HLA-A1102	NO	FWWDTPTRS	25035.1	37964.4	45360.7
HLA-A1102	NO	GKTIAIRCT	50000	45559.4	50000
HLA-A1102	NO	IDQHTTESH	9929.43	39071.6	15541.1
HLA-A1102	NO	KRRPKISLD	50000	45078.4	50000
HLA-A1102	NO	LNGNCRKVM	14553.4	39261.5	50000
HLA-A1102	NO	NDLIDAKHN	50000	48271.3	50000
HLA-A1102	NO	QFLMMENSI	6673.73	36873.8	47882.2
HLA-A1102	NO	QPCRRTIPH	867.616	34902.1	5620.54
HLA-A1102	NO	VMQTQCLWG	3915.12	34691.3	10527.3
HLA-A1102	YES	ATLQDIVLH	147.969	928.8	1534.27
HLA-A1102	YES	CIDFYSRIR	120.106	1837.5	4727.1
HLA-A1102	YES	FKDLFVVYR	877.481	13909.5	7860.43
HLA-A1102	YES	GLYNLLIRC	1618.68	30190.9	3133.53
HLA-A1102	YES	GQCHSCCNR	49.7987	4005.8	1785.2
HLA-A1102	YES	HTMLCMCCK	10.8527	10.3	73.3654
HLA-A1102	YES	LIRCLRCQK	101.186	859.1	1391.91
HLA-A1102	YES	SIPHAACHK	97.1105	64.3	1039.29
HLA-A1102	YES	SVYGDTLEK	6.30012	7.8	79.9987
HLA-A1102	YES	TEVFEFAFK	407.365	1400.4	4288.48
HLA-A1102	YES	VVYRDSIPH	40.2261	699.5	548.908
HLA-A3003	NO	HPLKTKLQR	12422.2	35882.7	47882.2
HLA-A3003	NO	WSVQKTKSD	4806.97	42478.2	44389.6
HLA-A3003	NO	WTKILGIAS	1064.76	26400.3	21269.2
HLA-A3003	YES	RISGVDRYY	30.4333	40.2	1884.44
HLA-A3003	YES	SGHAIIAYY	16.5125	58.1	2523.8
HLA-A3003	YES	SLFVSNHAY	9.46828	36.4	893.209
HLA-A3004	NO	FEQNSCHEI	1376.7	18733.7	46352.9
HLA-A3004	NO	IFIPNRSNLKQ	1967.53	23433.2	26407.7
HLA-A3004	NO	KMQSTFFLN	102.298	2972	1584.89
HLA-A3004	NO	LDKLQLHKGFW	10272.8	22446.4	50000
HLA-A3004	NO	PDRAASSWA	12468.1	34145.7	50000
HLA-A3004	NO	PPFCPQGLFNL	1090.22	31052.6	50000
HLA-A3004	YES	AYKKQFSQY	8.7255	780.9	2812.19
HLA-A3004	YES	FYDIDLDPETE	6666.22	35340.6	50000
HLA-A3004	YES	HTSDVPGKLIY	335.483	949.2	5681.68
HLA-A3004	YES	KMKEIAEAY	73.6849	158.1	1145.59
HLA-A3004	YES	KQFAEMYVAKF	411.642	3658.9	4242.33
HLA-A3004	YES	KYFDEHYEY	5.64737	138.3	579.421
HLA-A3303	NO	ACECKNMMD	20460	47067.5	50000
HLA-A3303	NO	DAMMIRGNH	344.754	7211.9	3932.89
HLA-A3303	NO	DFWPHTDWSA	600.579	8104.9	22451.5
HLA-A3303	NO	EFWTIWHDL	444.852	3295.4	5869.13
HLA-A3303	NO	ELNAWVLIS	9819.12	25640.2	11857.9
HLA-A3303	NO	GQMFEDGCE	50000	43229.3	50000
HLA-A3303	NO	HNFKTHVQL	1606.16	18062.1	5500.22
HLA-A3303	NO	HWRLQTDEK	307.818	5212.4	6539.79
HLA-A3303	NO	IMCFTASSA	740.752	24541.7	17505.3
HLA-A3303	NO	LHIKAHNVW	38871.9	36934.9	50000
HLA-A3303	NO	MAEFFQGGP	10853.7	37048.9	24481.5
HLA-A3303	NO	MHGHVIMET	26937.2	32764.9	34610.3
HLA-A3303	NO	MQMGVAKHV	16269	15153	22451.5
HLA-A3303	NO	MRVAIWEKWE	1607.16	27004.1	50000
HLA-A3303	NO	MTDLEQNKD	8995.91	42244.4	24481.5
HLA-A3303	NO	NDVEMVCLA	50000	35548.1	32787.6
HLA-A3303	NO	NHTARLRNFN	5026.96	27482.2	50000
HLA-A3303	NO	PEVTRAHAVK	11500.4	10810.4	50000
HLA-A3303	NO	PQSVMRDNV	50000	42876.7	50000
HLA-A3303	NO	PRIEMDNPFV	50000	41215.9	50000
HLA-A3303	NO	QETPWTEFQ	13255.8	35011.4	44389.6
HLA-A3303	NO	QHGQPHVFD	50000	44123.8	50000
HLA-A3303	NO	QQSAQVLRF	50000	36844.7	43439.4
HLA-A3303	NO	QRLITGMHF	21442.4	35373.5	45854.1
HLA-A3303	NO	QVSWNPVLI	11810	22908.9	7775.84
HLA-A3303	NO	RSGHAECKA	50000	39805.1	50000
HLA-A3303	NO	TCHFDILES	22126.6	42228.9	34986.8
HLA-A3303	NO	TMDCDWQASD	2136.2	39585.7	50000
HLA-A3303	NO	VIGVRTELRA	17910.8	11231.8	50000
HLA-A3303	NO	WQCMTQLKL	10197.2	33845.9	38150.1
HLA-A3303	YES	ATLPLLCAR	13.8265	62.7	356.074
HLA-A3303	YES	AYFSVPLDK	530.494	4669.4	4242.33
HLA-A3303	YES	DFNLPPVVAK	642.815	1326.7	5997.52
HLA-A3303	YES	DMAAQITQR	34.1745	120.8	1145.59
HLA-A3303	YES	DTPVLPHETR	262.175	608.4	4242.33
HLA-A3303	YES	DYIHIRIQQR	70.5647	61.9	4288.48
HLA-A3303	YES	ESGPSIVHR	89.304	277.7	864.682
HLA-A3303	YES	FAVDGAANR	124.844	160.1	1276.5
HLA-A3303	YES	FFVDGAANR	52.6196	55	1672.99
HLA-A3303	YES	FIVDGAANR	79.9141	165.9	1028.11
HLA-A3303	YES	FLVDGAANR	86.5542	330.5	1501.43
HLA-A3303	YES	FMVDGAANR	40.149	119.1	1276.5
HLA-A3303	YES	FSVDGAANR	121.35	132.4	1422.36
HLA-A3303	YES	FVVDGAANR	74.3703	115.2	681.52
HLA-A3303	YES	FWVDGAANR	66.3603	425.5	1672.99
HLA-A3303	YES	FYVDGAANR	106.624	84.8	1884.44
HLA-A3303	YES	GYRWMCLRR	32.7047	338.7	3766.31
HLA-A3303	YES	HISCLTFGR	25.0358	20.3	392.493
HLA-A3303	YES	IVGLNKIVR	311.21	1230.9	1196.26
HLA-A3303	YES	IVIWGKIPK	38.1459	695.3	456.685
HLA-A3303	YES	LVSFGVWIR	52.9635	77.3	560.916
HLA-A3303	YES	QYNVLPQGWK	673.673	4492.3	9759.45
HLA-A3303	YES	SIMKWNRER	12.8468	15.9	674.186
HLA-A3303	YES	SVNVHNPTGR	95.6815	353.7	1567.83
HLA-A3303	YES	TVSGLAWTR	14.3693	30.3	451.771
HLA-A3303	YES	TYYGSFVTR	20.8461	17.1	476.884
HLA-A3303	YES	VVDFSQFSR	39.9117	305.2	801.611
HLA-A3303	YES	WATLPLLCAR	57.4178	145.5	3380.08
HLA-A3303	YES	YLLPRRGPRL	50000	1719.2	29745.4
HLA-A3303	YES	YLWEWASVR	8.46312	50.7	503.394
HLA-A3402	NO	EMHLEHQMH	3862.62	9751.2	11233.4
HLA-A3402	YES	MVKISGGPR	117.367	210.8	289.908
HLA-A6602	NO	CIPIWAADA	5125.17	16044.3	10757.6
HLA-A6602	NO	EDCTFQICG	1025.02	45433.3	36534.2
HLA-A6602	NO	EHEDGLNKT	6362.95	44460.3	50000
HLA-A6602	NO	FVCLHLRVG	3665.62	30356	3380.08
HLA-A6602	NO	ILTAQFMMG	12481.4	34296.4	12790.9
HLA-A6602	NO	ISRICISQF	354.037	13585.3	3975.68
HLA-A6602	NO	PHQALAFES	1862.33	46356.4	50000
HLA-A6602	NO	PMDHVVQVK	1520.37	23482.7	22695.8
HLA-A6602	NO	TMIRTVDKA	1309.85	11656.9	7692.16
HLA-A6602	YES	EVAFPHHPR	6.28907	60.2	330.102
HLA-A6602	YES	FPSIVGRPR	240.205	4840.2	2968.51
HLA-A6602	YES	GTYVSSVPR	11.4689	334.9	828.057
HLA-A6602	YES	RPPGFSPFR	317.667	11682.8	4106.84
HLA-A6602	YES	SAAHLFGYR	402.768	65.9	352.242
HLA-A6602	YES	SSMFGTLPR	190.871	127.4	1050.6
HLA-A6602	YES	STIEYVIQR	63.439	88.7	401.079
HLA-A6602	YES	SVKFGATLR	491.094	281	837.065
HLA-A6602	YES	TVIPPGLTR	16.1819	198.2	573.186
HLA-A6603	NO	EVSIDQMKW	312.325	22882.7	5620.54
HLA-A6603	NO	GGEPDDHCD	3769.45	49186	50000
HLA-A6603	NO	HILPTMDET	5232.16	15337.1	2339.71
HLA-A6603	NO	WFADIELMH	2087.38	16004	13356.6
HLA-A6603	YES	GTYVSSVPR	11.4689	1003.1	1391.91
HLA-A6603	YES	NVADLTSLR	594.773	62.3	340.993
HLA-A6603	YES	STIEYVIQR	63.439	98.5	192.176
HLA-A6603	YES	SVIKNLQSR	278.121	70.8	93.0826
HLA-A7401	NO	DTLKARCHQ	9657.93	42057.4	23699.6
HLA-A7401	NO	GQARSRLMR	80.7099	2892.9	2416.9
HLA-A7401	NO	KFDSSLARR	93.7308	3961.5	2339.71
HLA-A7401	NO	KKFCMHGCE	13323.2	43319.2	30726.7
HLA-A7401	NO	LAFPQGEAR	384.31	8845.6	1422.36
HLA-A7401	NO	SLTETTNQK	89.6592	7394.1	759.397
HLA-A7401	NO	VFHPLHAST	9013.2	35551.9	27279
HLA-A7401	YES	AIFQSSMTK	14.4925	1071.5	427.98
HLA-A7401	YES	ITLWQRPLV	524.568	19267.5	6610.93
HLA-A7401	YES	KLDKWEKIR	227.618	1948.4	1085.26
HLA-A7401	YES	QIYPGIKVR	60.2154	1821.3	751.224
HLA-A7401	YES	RQIHSISER	24.8447	1126.1	784.45
HLA-A7401	YES	SLARRHLAR	31.8996	150.2	652.654
HLA-A7401	YES	SQARRHLAR	37.1254	1375.7	1501.43
HLA-B1403	NO	AGDLSHWFN	50000	43185.8	50000
HLA-B1403	NO	ASITQPCLD	50000	43283.1	50000
HLA-B1403	NO	FSVHSETTM	37220.5	10422.3	2873.7
HLA-B1403	NO	GLSQTHDPA	50000	31171.4	12117.3
HLA-B1403	NO	IFMRLVNPV	5758.09	9273.7	9346.08
HLA-B1403	NO	IGRRNERGM	28966.5	25273.9	14564.2
HLA-B1403	NO	NCMFDQTAT	1275.34	28047.2	10874.6
HLA-B1403	NO	NQSRLQRAA	2164.12	10026.2	2032.71
HLA-B1403	NO	PEEQGMQFP	50000	46902.3	50000
HLA-B1403	NO	PRDMSCIVL	1169.54	9318.1	4335.14
HLA-B1403	NO	QKQNHTHIS	45744.5	32095.1	6682.85
HLA-B1403	NO	RDWAECPGF	5730.94	36544.1	38150.1
HLA-B1403	NO	RITPTWFAG	16370.8	26750.8	44389.6
HLA-B1403	NO	WGTNDEVVN	50000	43800.4	20368.3
HLA-B1403	NO	WHDGGMGAK	2694.55	15332.3	984.564
HLA-B1403	NO	WVILHQLTR	7644.68	28728.1	19295.7
HLA-B1403	YES	DDTVRYTSL	102.575	9177.7	8119.76
HLA-B1403	YES	DGQVRVAEL	299.62	3087.9	12382.3
HLA-B1403	YES	DHDVRQSEF	1051.33	1460.9	1290.38
HLA-B1403	YES	DQDYRVTCF	194.482	3516.1	5869.13
HLA-B1403	YES	DQTIRIHGL	8.27549	1851.7	2842.78
HLA-B1403	YES	DVDQRSTTF	769	3343.3	17695.7
HLA-B1403	YES	EPDLRVTSV	72.2777	5043.9	5997.52
HLA-B1403	YES	ERDAAKQRL	23.4198	7477.6	2496.64
HLA-B1403	YES	HEAERNIAL	10.522	1131.4	4936.17
HLA-B1403	YES	HRDQRDVSL	2.21993	678.8	1485.27
HLA-B1403	YES	IRAAPPPLF	458.309	9065.7	6195.39
HLA-B1403	YES	IRDEQYTAL	70.9052	1109.8	1249.17
HLA-B1403	YES	LRLLIHQSL	1.4691	1975.5	1437.83
HLA-B1403	YES	NPQERTLTL	4.35823	376.5	2936.57
HLA-B1403	YES	NRAAPGAEF	43.5866	2104.4	4478.16
HLA-B1403	YES	QRLPRPSSL	1.68729	839.7	1967.79
HLA-B1508	NO	FLPTPVKA	15756	36625.6	47882.2
HLA-B1508	NO	GWGKWCEDK	50000	48109.1	50000
HLA-B1508	NO	HTCTCHKVC	6704.71	40013.7	14407.5
HLA-B1508	NO	LIGHMATNA	4131.72	25004.3	22695.8
HLA-B1508	NO	RSKAHDVCP	1776.68	40811.2	50000
HLA-B1508	NO	SEGEWTCPC	6284.1	35346	13947.3
HLA-B1508	NO	TRVNWGQVPW	1764.41	11049.6	24481.5
HLA-B1508	NO	VHKWEWNFD	50000	44584.5	50000
HLA-B1508	YES	ILGPPGSVY	16.1276	1162.9	1407.05
HLA-B1508	YES	LPHQPLATY	100.069	71.5	228.498
HLA-B1508	YES	NPNSPSITY	181.362	871.8	200.676
HLA-B1508	YES	SQFGGGSQY	2.08427	1366.5	727.232
HLA-B1508	YES	VGYVDDTQF	375.938	6403.6	1584.89
HLA-B1508	YES	VVAPITTGY	19.603	214.2	1073.58
HLA-B1508	YES	VVAPITTY	7.02207	4278.7	1785.2
HLA-B1508	YES	YMIDPSGVSY	1	86.3	598.537
HLA-B1510	NO	ACRNDGMVP	14700.7	46344.4	50000
HLA-B1510	NO	AFADEVQDA	27744.9	42807.6	50000
HLA-B1510	NO	DRLALERIS	50000	35171.6	12517
HLA-B1510	NO	DWQMTFDNL	2855.93	30958.3	15881
HLA-B1510	NO	LITIFRMSK	50000	44468	50000
HLA-B1510	NO	LSWASFCTN	28282.9	40677.2	7054.34
HLA-B1510	NO	MQVFTRETA	156.618	12914.5	2469.77
HLA-B1510	NO	NMVRCITDR	2767.01	42085.2	38984.7
HLA-B1510	NO	PEQHWGTAV	2816.16	32746.5	19932.3
HLA-B1510	NO	PVGFIFRCW	11927.2	47314.7	50000
HLA-B1510	NO	QGVWMVENT	9367.74	42973.3	50000
HLA-B1510	NO	RRWRTVVIV	668.045	23445.6	3307.72
HLA-B1510	NO	SDAKKIPHG	13303.9	47133.8	50000
HLA-B1510	NO	TFFIAMDAA	2838.31	32358.7	17505.3
HLA-B1510	NO	VLFMKELCS	50000	41769.9	35752.1
HLA-B1510	YES	AHRPPSPAL	15.4737	420.9	487.316
HLA-B1510	YES	AHSTIMPRL	32.1081	3319.9	759.397
HLA-B1510	YES	EHAGVISVL	4.85426	94	194.267
HLA-B1510	YES	EHAHNMRVM	7.98289	222.9	359.948
HLA-B1510	YES	EHVASSPAL	6.71352	41	105.988
HLA-B1510	YES	GHLENNPAL	21.8403	476.6	223.607
HLA-B1510	YES	HHSDGSVSL	1	44.6	110.676
HLA-B1510	YES	HHSGAKVVL	1.90638	95.5	218.82
HLA-B1510	YES	IHEPEPHIL	1	2020.4	567.017
HLA-B1510	YES	NHAIVSTSV	43.1183	910.3	384.09
HLA-B1510	YES	SHDFYSHEL	1	228.4	392.493
HLA-B1510	YES	THTQPGVQL	2.02425	725.7	375.868
HLA-B1510	YES	THYVAPRRL	3.84511	788.5	401.079
HLA-B1510	YES	YHGHGVSAF	15.9332	328.6	170.612
HLA-B1510	YES	YQEKGVRVL	14.8838	562.7	932.715
HLA-B1512	NO	EGHTENMGA	16763.4	38850.3	26407.7
HLA-B1512	NO	FMSRLPMFQA	15414.5	8258.7	19717.8
HLA-B1512	NO	KCKKTRSIS	9764.34	38219.5	50000
HLA-B1512	NO	LKICEANDW	6283.68	24516	15881
HLA-B1512	YES	ILGPPGSVY	16.1276	165.3	932.715
HLA-B1512	YES	NQFQALLQY	11.4368	197.5	306.024
HLA-B1512	YES	SQFGGGSQY	2.08427	64.9	140.42
HLA-B1512	YES	YMIDPSGVSY	1	23.8	265.87
HLA-B1513	NO	ALMVQCTPH	64.0445	25028.7	19717.8
HLA-B1513	NO	EGGPCFGCT	50000	38966.5	50000
HLA-B1513	NO	KDALTGEAG	50000	35923.1	50000
HLA-B1513	NO	NQITPDLTA	569.678	8923.1	12117.3
HLA-B1513	NO	RQTERRWRF	389.098	2638.4	4727.1
HLA-B1513	NO	TCMLCNHTS	35272.9	33494	43911.9
HLA-B1513	YES	DIREEKASW	753.038	2462.3	2781.92
HLA-B1513	YES	DIREEKTSW	410.576	2944.9	2693.07
HLA-B1513	YES	DIRQERTAW	446.034	2101	2693.07
HLA-B1513	YES	ELNPNAEVW	491.1	594.7	560.916
HLA-B1513	YES	IMKDKDNFW	769.069	1057.6	1276.5
HLA-B1513	YES	SLSTFQQMW	960.859	794.2	548.908
HLA-B1516	NO	ANCNCWPLP	42380.1	31282.9	50000
HLA-B1516	NO	ASHRVFMDN	7143.5	6856.1	3646.02
HLA-B1516	NO	CMLNEVTNL	1167.81	2897.7	5324.55
HLA-B1516	NO	CTMVEGKDV	699.527	1274.1	1437.83
HLA-B1516	NO	EHPNLFLAS	50000	44458.4	50000
HLA-B1516	NO	EQAFMNRMI	2558.71	11593.4	5099.03
HLA-B1516	NO	KQDWAVGWS	5318.04	28741.5	50000
HLA-B1516	NO	MHEFLKVIH	50000	40687.8	50000
HLA-B1516	NO	NWKRNVHWQ	50000	47322.9	50000
HLA-B1516	NO	SRDKKRCWS	50000	46527.8	50000
HLA-B1516	NO	TEKDNEVLR	50000	45735.7	50000
HLA-B1516	NO	TQCFNKKQF	353.167	17506.6	9550.53
HLA-B1516	NO	TSRDCFTHL	77.9167	444.4	2812.19
HLA-B1516	NO	VFGQPNWRL	1043.6	25978.4	28178.9
HLA-B1516	NO	VITSWHWAL	52.2149	2995.4	2579.01
HLA-B1516	NO	WQEITDEDH	6047.67	43140.1	50000
HLA-B1516	YES	ASGHSRTTV	662.858	1915.1	1746.99
HLA-B1516	YES	ASSSYNMVI	294.139	22.4	165.163
HLA-B1516	YES	ATYVFLHTV	99.3443	159.5	268.762
HLA-B1516	YES	FSGPAISRI	345.978	30.7	168.776
HLA-B1516	YES	HSDPVILNV	248.536	237.5	1170.65
HLA-B1516	YES	ITNTVGSSI	138.463	28.2	99.3258
HLA-B1516	YES	KTRIIDVVY	11.8146	35.6	681.52
HLA-B1516	YES	KYPENFFLL	478.503	17169.4	36141.1
HLA-B1516	YES	LTDPSQRLV	760.634	458.4	776.009
HLA-B1516	YES	RSDPVTLDV	89.5847	388.9	902.926
HLA-B1516	YES	SSYTTTTTI	88.5283	18.1	85.3644
HLA-B1516	YES	STAPPVHNV	154.307	181.9	432.636
HLA-B1516	YES	VSYGSIVTY	11.7181	8.6	182.056
HLA-B1516	YES	YFDPANGKF	465.889	9645.7	6829.04
HLA-B1516	YES	YSGPLKAEI	515.919	401.4	228.498
HLA-B1516	YES	YTIPPGHQV	12.0657	98.2	263.008
HLA-B1518	NO	CKRHQWDPP	11163.8	32075	39408.8
HLA-B1518	NO	KKPHGTLDI	50000	24424.9	16946.2
HLA-B1518	NO	PISKIMGND	50000	47661	50000
HLA-B1518	NO	RFATEVIWG	10891	38848.6	50000
HLA-B1518	YES	ALPPPPPPP	4993.83	43219.9	50000
HLA-B1518	YES	NHFEGHYQY	15.1676	29.2	120.682
HLA-B1518	YES	SHIPQSSSY	21.2928	13.6	89.14
HLA-B1518	YES	THNPQAPVL	3.04596	265.3	289.908
HLA-B1542	NO	AQIGIFAPV	943.727	2240.9	922.678
HLA-B1542	NO	GMMRWCMPV	1628.6	3864.9	719.406
HLA-B1542	NO	RAWPVGMAQ	2306.04	15013.5	4106.84
HLA-B1542	NO	RQRAVRMVL	737.794	2087.9	3975.68
HLA-B1542	NO	RVMAPRALL	2342.4	6267.5	8387.64
HLA-B1542	NO	YMREVGAAL	10.4278	5037.5	2032.71
HLA-B1542	NO	YQLEMYHPI	117.289	2367	514.406
HLA-B1542	NO	YQRALHTSI	35.1231	2980.9	1453.47
HLA-B1542	YES	FEYGGFPPA	761.807	2179.4	202.859
HLA-B1542	YES	GQKEALLKY	68.8037	19572.4	13797.3
HLA-B1542	YES	KQVASSTGF	15.1912	13662.5	2873.7
HLA-B1542	YES	RQLLWRYQI	6066.55	1557.1	1804.62
HLA-B1542	YES	RVYAHVRSV	822.962	1604.3	1209.27
HLA-B1542	YES	SQTDLVSRL	541.741	16371.5	6062.77
HLA-B1542	YES	VLRPGGAFY	7.62962	6556.6	31398.9
HLA-B1542	YES	YQVLDVQRY	161.639	26937.5	5681.68
HLA-B2701	NO	ADCNVTIQM	18424.8	36148.5	17130.6
HLA-B2701	NO	CCTDCLRMT	50000	47339.3	50000
HLA-B2701	NO	CLAPESGMM	4235.97	37863.1	15373.8
HLA-B2701	NO	CMRKPVVIK	1350.39	37612.4	15881
HLA-B2701	NO	ELPCLVRMF	19659.7	35348.3	26695
HLA-B2701	NO	EQIGGQACS	10347	43527.8	17505.3
HLA-B2701	NO	FPGGEHNIT	50000	46703.8	50000
HLA-B2701	NO	GFTHCQIPH	10484	42710.5	32085.8
HLA-B2701	NO	GTMMEMCGGQM	2054.93	36039.5	24218
HLA-B2701	NO	HETEEPCWR	29896.9	37481.6	37739.6
HLA-B2701	NO	KDVNCWPST	50000	42663.3	39837.5
HLA-B2701	NO	KLHHENHMQNW	392.547	18996.4	7527.49
HLA-B2701	NO	LFIKTMGS	50000	45685.7	50000
HLA-B2701	NO	NKEEALQR	50000	46173.7	50000
HLA-B2701	NO	NWDLTHFFF	8051.13	30156.3	7446.48
HLA-B2701	NO	PHKDKTDRVI	18806.2	42905.9	50000
HLA-B2701	NO	PSCTFEASG	50000	47563.6	50000
HLA-B2701	NO	QEWPWRPMK	414.903	22082.9	18882.6
HLA-B2701	NO	QTTHPPRKIKFN	2205.24	43823.2	50000
HLA-B2701	NO	RNKKAWMLP	15019.6	37885.6	26695
HLA-B2701	NO	SLREVTECV	5631.92	40471.3	36534.2
HLA-B2701	NO	SRALKGPTR	15.4457	24492.1	1517.76
HLA-B2701	NO	TFHSHSTVF	11011.5	24613.5	10414
HLA-B2701	NO	WTDAWLVEFP	14638.3	40595	50000
HLA-B2701	YES	ARHGFLPRH	39.6124	11815.1	1249.17
HLA-B2701	YES	ARTAHYGSL	39.2303	13332.6	1006.1
HLA-B2701	YES	GFKQSSKAL	3879.24	39044.6	49461.9
HLA-B2701	YES	GQAPGYSY	6140.02	20155.5	1109
HLA-B2701	YES	GQVEVTGDEY	902.91	15005.6	2579.01
HLA-B2701	YES	GRFKNLREAL	21.7362	4249.4	1183.39
HLA-B2701	YES	GRGLSLSRF	52.0684	4111.8	893.209
HLA-B2701	YES	GRLNSVNNR	12.0369	25679.9	2192.64
HLA-B2701	YES	GRLTKHTKF	13.8027	2848.4	384.09
HLA-B2701	YES	GRVPGPLSL	7.71946	4672.2	487.316
HLA-B2701	YES	QRHGSKYLA	73.776	25914.6	2169.05
HLA-B2701	YES	RQYGSEGRFTF	40.0247	1284.7	451.771
HLA-B2701	YES	RRFFPYYV	1	12885	330.102
HLA-B2701	YES	RRFFPYYVY	1.30888	1171.7	36.7077
HLA-B2701	YES	RRISGVDRY	14.4269	864.5	233.497
HLA-B2701	YES	RRKDLVLKY	5.18989	697.7	207.297
HLA-B2701	YES	RRYLENGKETL	12.302	8666.1	727.232
HLA-B2701	YES	RRYLENKGKETL	183.382	9103.6	819.146
HLA-B2701	YES	RRYQKSTEL	1.7285	1208.1	249.158
HLA-B2701	YES	SRDKTIIMW	59.9905	4229.9	348.452
HLA-B2701	YES	SRFSWGAEG	116.944	11754.4	1073.58
HLA-B2701	YES	SRHKKLMFK	17.344	21558.6	2145.7
HLA-B2701	YES	SRHQSFTTK	6.22914	18551.9	2169.05
HLA-B2701	YES	TRHKIVHTK	15.361	16948.1	1183.39
HLA-B2702	NO	AIGFLWVIM	13075.5	42839.1	11986.9
HLA-B2702	NO	AIQTGMDNC	50000	47401.3	50000
HLA-B2702	NO	CHDTSQGRRP	7098.27	43331.9	50000
HLA-B2702	NO	CQSENKIEV	1864.77	30532.9	5805.97
HLA-B2702	NO	DAMRERQPQ	50000	46276.3	50000
HLA-B2702	NO	DHWAVFIGH	1860.78	35004.6	9447.76
HLA-B2702	NO	DLCNSEKPH	50000	48017.6	50000
HLA-B2702	NO	FNQPVFASE	50000	43967.5	15208.4
HLA-B2702	NO	FRNLKHQCAFNR	119.562	18794	2812.19
HLA-B2702	NO	GDTCFALWM	3866.29	38272.9	10081.4
HLA-B2702	NO	GKNMVCGIDE	14826.1	43496.7	38565.1
HLA-B2702	NO	HDPCLGWCP	50000	45458.4	50000
HLA-B2702	NO	HMFRPFTGVFTW	40.3662	3093.7	846.171
HLA-B2702	NO	HQTGATRDW	590.202	16121.7	1785.2
HLA-B2702	NO	HTARLWKNN	8740.81	42358.4	38565.1
HLA-B2702	NO	KGAGHLERDKI	8163.35	42527.9	21269.2
HLA-B2702	NO	KRLLLKLDF	20.2699	676.6	207.297
HLA-B2702	NO	LDFEKKNHE	50000	46698.3	50000
HLA-B2702	NO	NEPDSQKNI	50000	44733.9	50000
HLA-B2702	NO	NGNDQNAGP	50000	48340.3	50000
HLA-B2702	NO	NSLPTAIDQ	41682.4	46265.2	29745.4
HLA-B2702	NO	PSPVHETP	50000	48095.6	50000
HLA-B2702	NO	QPKQLFEV	1700.57	42391.9	50000
HLA-B2702	NO	QPLTGRFWP	17432.7	44519.5	39837.5
HLA-B2702	NO	RCCRHNIIP	50000	45506.2	40270.8
HLA-B2702	NO	RKWGLDFCY	110.671	4341.7	243.824
HLA-B2702	NO	SGVEAEIDVCS	14754.1	47491.6	50000
HLA-B2702	NO	SMGKFSDIF	2774.44	27545.6	2551.25
HLA-B2702	NO	SVDALVFTH	3756.89	40851	25564.3
HLA-B2702	NO	TRTSPNIPK	90.1105	27019.3	3454.02
HLA-B2702	NO	TWKAFHDNV	17070.7	37777.6	50000
HLA-B2702	NO	WDILMINRNN	13840.2	43943.7	50000
HLA-B2702	NO	WVAKTEMEP	24618.3	45722.3	50000
HLA-B2702	NO	WWSLCQSVL	3419.11	29838.9	10874.6
HLA-B2702	YES	ARHTPVNSW	49.6504	1862.3	371.823
HLA-B2702	YES	ARIAAAIAF	8.62016	1226.9	138.909
HLA-B2702	YES	ARIAAAIAK	9.51869	15512.5	1039.29
HLA-B2702	YES	ARIAAAIAL	9.38803	1456.2	316.12
HLA-B2702	YES	ARIAAAIAY	6.91104	4026.9	209.552
HLA-B2702	YES	ARMILMTHF	9.11207	705.7	174.345
HLA-B2702	YES	ELRSRYWAI	14382	31031.8	11857.9
HLA-B2702	YES	FRKAQIQGL	25.4639	3301.9	953.119
HLA-B2702	YES	GRAAICGKY	4.87326	2421.6	476.884
HLA-B2702	YES	GRFGVGNKY	1.71208	2016.7	302.73
HLA-B2702	YES	GRFGVGNRY	2.29757	1792.3	319.559
HLA-B2702	YES	GRFKLIVLY	2.06281	692.9	143.492
HLA-B2702	YES	GRLTKHTKF	13.8027	1994.3	340.993
HLA-B2702	YES	GRYPGVSNY	1.86757	2147.2	371.823
HLA-B2702	YES	HRQSIWITW	18.9228	238.4	115.571
HLA-B2702	YES	HRQSIWITWH	3.03823	2333.8	2169.05
HLA-B2702	YES	KRFKEANNF	7.1179	695.9	128.777
HLA-B2702	YES	KRGILTLKY	15.5392	1211.8	531.377
HLA-B2702	YES	KRKKAYADF	46.2183	4780.5	554.879
HLA-B2702	YES	KRWIILGLN	21.7372	7026.7	476.884
HLA-B2702	YES	KRWIILGLNK	1.09116	4226.3	1453.47
HLA-B2702	YES	KRYKSIVKY	1.32844	569.9	207.297
HLA-B2702	YES	LRSRYWAI	79.659	8344.6	711.664
HLA-B2702	YES	QRKKAYADF	87.4347	13644.3	984.564
HLA-B2702	YES	RRARSLSAERY	31.4758	6336.5	537.157
HLA-B2702	YES	RRFFPYYV	1	7137.9	309.353
HLA-B2702	YES	RRFFPYYVY	1.30888	1225.1	48.6329
HLA-B2702	YES	RRFKEGGRGGKY	3.93223	5442.7	514.406
HLA-B2702	YES	RRFVNVVPTF	6.74803	57.7	109.485
HLA-B2702	YES	RRIYDLIEL	12.6086	765.6	356.074
HLA-B2702	YES	RRKSSGGKGGSY	10.1165	21890.2	1249.17
HLA-B2702	YES	RRRWRRLTV	1	998.7	605.049
HLA-B2702	YES	RRYLENGKETL	12.302	3958.7	704.005
HLA-B2702	YES	SRDKTIIMW	59.9905	5192.6	618.284
HLA-B2703	NO	AIDDFCLFA	50000	41901.2	50000
HLA-B2703	NO	AMYDPQTYY	61.9708	24517.3	3491.59
HLA-B2703	NO	AVGFFPTGV	3631.02	35608.1	36931.7
HLA-B2703	NO	DEISLLLAS	50000	39225	50000
HLA-B2703	NO	DPESNNKHQM	25980.9	45455	50000
HLA-B2703	NO	DSFAKQPQW	17028.8	39009.1	22209.9
HLA-B2703	NO	EPGPSGLLI	50000	39942.3	50000
HLA-B2703	NO	EVLKAMSLY	2619.57	30135.1	38984.7
HLA-B2703	NO	FELLHFISS	50000	32874.7	10081.4
HLA-B2703	NO	FFSPFFFSL	4510.68	28282.8	6978.43
HLA-B2703	NO	FPSNMMVVT	50000	38294.4	33144.3
HLA-B2703	NO	FVKDWMDRI	14990.9	34329.8	50000
HLA-B2703	NO	FVMPIFEQI	2053.09	20597	14564.2
HLA-B2703	NO	GHFPLQHAL	85.3124	24466.7	2607.06
HLA-B2703	NO	HLMNKPMW	3645.19	32887.1	17505.3
HLA-B2703	NO	HPKLRPILL	3159.17	33670.6	13212.9
HLA-B2703	NO	HSYLWDHQM	1120.85	21446	3066.45
HLA-B2703	NO	HTSALSLGY	1820.33	20044.6	10874.6
HLA-B2703	NO	IHAEFQASL	1058.04	29172.9	7287.08
HLA-B2703	NO	IISLKYTRK	15151.6	35357.4	17130.6
HLA-B2703	NO	ILNRKAIDF	2110.27	35797.4	18279.6
HLA-B2703	NO	IVFMWAIHH	565.506	36319	7945.94
HLA-B2703	NO	KIDVVGIEW	15719	37210.4	50000
HLA-B2703	NO	KLADYLLLQ	2568.13	30567.6	26123.5
HLA-B2703	NO	KLQDLTLRC	3548.03	35551.5	27279
HLA-B2703	NO	KNRMHRPKSQ	4080.44	17619.3	50000
HLA-B2703	NO	KVGFIMLFH	3087.34	35493.5	24747.8
HLA-B2703	NO	LMRRFRFTV	410.674	21828	3454.02
HLA-B2703	NO	LQKIPLQWF	447.785	28892.4	8950.22
HLA-B2703	NO	LQNFCQHLV	1066.97	22592.9	2579.01
HLA-B2703	NO	MIWRPKHL	19.4806	34450	23957.4
HLA-B2703	NO	MMFIWKNGRQ	896.995	28267.8	24481.5
HLA-B2703	NO	MQYEVTQHA	421.561	22662.4	2314.53
HLA-B2703	NO	MTQNISNDK	5523.68	34601.7	9759.45
HLA-B2703	NO	MVINGEQGT	30190.3	41391.6	50000
HLA-B2703	NO	NDLTFANKWS	50000	43364.7	50000
HLA-B2703	NO	NDSQGRSNRE	50000	44576.3	50000
HLA-B2703	NO	NIYETEFFM	10642.9	31832	9865.62
HLA-B2703	NO	PAWKITRLKA	1463.95	40126	50000
HLA-B2703	NO	PISRANASGD	50000	46537.4	50000
HLA-B2703	NO	QCFSVVLRY	559.476	35673.3	9654.43
HLA-B2703	NO	QYSPHSFMA	50000	38304.8	23192.3
HLA-B2703	NO	RMMATKDSF	143.929	15847.2	2010.83
HLA-B2703	NO	RNNDPTLPY	632.752	28198.8	4429.97
HLA-B2703	NO	RPGPVKFSL	1552.7	30521.6	9759.45
HLA-B2703	NO	RQNAAIEAL	26.0779	12555	1422.36
HLA-B2703	NO	RTADIGACM	1035.33	25868.4	11604
HLA-B2703	NO	RTWFYRTEF	62.9761	12184.2	3567.97
HLA-B2703	NO	SMLCWLGMT	1490.05	33256.8	10414
HLA-B2703	NO	SQLVSTAWA	785.925	29636.1	3454.02
HLA-B2703	NO	SQRVEFLEY	193.308	20622.7	3099.81
HLA-B2703	NO	SYWVRANFK	662.524	23895.6	1691.19
HLA-B2703	NO	TMNSRYYLV	1817.2	28610	6330.92
HLA-B2703	NO	TSCAPMMQK	19044.5	34907	7609.38
HLA-B2703	NO	TTTDGYAHV	15513.9	40602.5	50000
HLA-B2703	NO	VFTSRIQVI	28757.5	38847	50000
HLA-B2703	NO	WNFNCPWDTF	336.238	24647.9	7054.34
HLA-B2703	NO	WVSRFGERK	2115.87	29468.3	12790.9
HLA-B2703	NO	YIYDGKVNY	357.496	26657.2	10874.6
HLA-B2703	NO	YSDNEMLTH	14259.5	36741.1	16763.9
HLA-B2703	NO	YYFSYPLFV	2082.51	25150	3975.68
HLA-B2703	YES	ARHGFLPRH	39.6124	3994	837.065
HLA-B2703	YES	ARTAHYGSL	39.2303	8462.1	1318.61
HLA-B2703	YES	ARYQKSTEL	6.24773	3037.1	674.186
HLA-B2703	YES	FQYNGLIHR	26.6226	8374.9	396.762
HLA-B2703	YES	FRYNGLIHR	4.34884	1118.6	156.466
HLA-B2703	YES	GRAFVTIGA	35.6048	8346.4	1006.1
HLA-B2703	YES	GRAFVTIGK	5.45501	2008.7	223.607
HLA-B2703	YES	GRERFEMER	88.2183	8930.7	711.664
HLA-B2703	YES	GRFFGGDRG	226.114	21400.8	1672.99
HLA-B2703	YES	GRFNGQFKTY	3.33583	1395	1085.26
HLA-B2703	YES	GRGLSLSRF	52.0684	7203.2	2842.78
HLA-B2703	YES	GRIDKPILA	60.5613	11071.4	751.224
HLA-B2703	YES	GRIDKPILK	9.27859	4215.9	166.96
HLA-B2703	YES	GRVFIIKSY	7.40754	4275.7	776.009
HLA-B2703	YES	HRAQVIYTR	3.65708	897.6	82.638
HLA-B2703	YES	HRFEQAFYTY	4.35936	1805.4	202.859
HLA-B2703	YES	HRITIKKRF	47.5537	3497.6	1967.79
HLA-B2703	YES	IRFDHIYTK	4.72681	1322.1	99.3258
HLA-B2703	YES	KRASVFVKL	10.3968	726.7	719.406
HLA-B2703	YES	KRFDDKYTL	4.55457	2836.7	326.549
HLA-B2703	YES	KRFEHWRL	3.98306	2826.3	751.224
HLA-B2703	YES	KRFGPNVPAL	4.31764	862.4	631.809
HLA-B2703	YES	KRFSGTVRL	7.042	711.8	537.157
HLA-B2703	YES	KRIDIIHNL	2.62958	587.8	503.394
HLA-B2703	YES	KRINAGLYW	27.1204	4100.6	984.564
HLA-B2703	YES	KRNGVIIAGY	8.66418	1893.3	1249.17
HLA-B2703	YES	KRTLIAEGY	13.8262	3887.1	363.864
HLA-B2703	YES	KRTTVVAQL	12.7029	1441.5	751.224
HLA-B2703	YES	KRWIILGLNK	1.09116	432.7	202.859
HLA-B2703	YES	KRYAVPSAGL	46.2337	619.9	681.52
HLA-B2703	YES	KRYKSIVKY	1.32844	1496.7	337.323
HLA-B2703	YES	LRNPLIAGK	15.9462	3627.4	405.442
HLA-B2703	YES	NRIKFVIKR	24.8583	3567.9	330.102
HLA-B2703	YES	QRHGSKYLA	73.776	17621.8	1276.5
HLA-B2703	YES	RHGFLPRHR	292.067	21531.5	1619.56
HLA-B2703	YES	RRDFNHINV	30.7934	11564.8	1262.76
HLA-B2703	YES	RRDNYVPEV	62.3072	4479.2	874.088
HLA-B2703	YES	RRFFPYYV	1	14289.4	289.908
HLA-B2703	YES	RRFFPYYVY	1.30888	3007.1	72.5758
HLA-B2703	YES	RRFGDKLNF	2.21627	1036.3	432.636
HLA-B2703	YES	RRIKEIVKK	4.40706	1054.2	174.345
HLA-B2703	YES	RRISGVDRY	14.4269	1688.7	503.394
HLA-B2703	YES	RRISGVDRYY	2.14801	1816.3	1133.26
HLA-B2703	YES	RRIYDLIEL	12.6086	1237.8	492.617
HLA-B2703	YES	RRRWRRLTV	1	1422.8	605.049
HLA-B2703	YES	RRSKEITVR	16.6339	2550.7	241.2
HLA-B2703	YES	RRTEEENLR	22.2869	10777.9	254.608
HLA-B2703	YES	RRVEKHWRL	9.11143	420.6	375.868
HLA-B2703	YES	RRVKEVVKK	11.8883	1898.9	163.386
HLA-B2703	YES	RRVLVQVSY	4.51763	1760.2	221.2
HLA-B2703	YES	RRWIQLGLQK	1	66.8	131.594
HLA-B2703	YES	RRYQKSTEL	1.7285	406.4	302.73
HLA-B2703	YES	RRYWAIRTR	1	127.3	121.995
HLA-B2703	YES	SRAHSSHLK	16.6162	5889.2	140.42
HLA-B2703	YES	SRFSWGAEG	116.944	12411.9	1073.58
HLA-B2703	YES	SRHKKLMFK	17.344	4411	330.102
HLA-B2703	YES	SRLRNQSVF	11.612	8034.6	711.664
HLA-B2703	YES	SRSGSPMAR	30.3312	10875.1	180.097
HLA-B2703	YES	SRYWAIRTR	1	831.1	243.824
HLA-B2703	YES	VRRCPHHER	109.029	6946.5	605.049
HLA-B2703	YES	VRVCACPGR	98.8975	6807.7	379.957
HLA-B2704	NO	AAEHVNAVT	50000	44560.5	50000
HLA-B2704	NO	ATGIFFHVS	50000	43817.5	48929.6
HLA-B2704	NO	CLFMPRWP	23.8984	41861.3	50000
HLA-B2704	NO	DFWLSVWHNCII	25.3829	40664.9	40708.9
HLA-B2704	NO	DMSADFVHG	50000	44779.9	43439.4
HLA-B2704	NO	ECATWWQDV	15380.8	45220	36141.1
HLA-B2704	NO	EGIWKESVI	50000	42369.8	25842.4
HLA-B2704	NO	EHSNEHHNHR	10397.8	41514.4	50000
HLA-B2704	NO	EMRGKNCTLI	2170.37	25104.3	41599.4
HLA-B2704	NO	FCQSTSHEL	2652.32	36166.5	9047.59
HLA-B2704	NO	FGNRPAEEQ	50000	42681.4	21970.9
HLA-B2704	NO	FKIMNAEQK	1416.32	23359.2	1619.56
HLA-B2704	NO	FNEVHRFGI	50000	35496.2	15208.4
HLA-B2704	NO	GFRKQATVR	2105.9	30700.8	9972.95
HLA-B2704	NO	GGIRDWCRLF	504.637	32796.2	27575.7
HLA-B2704	NO	GMIVCHTDF	1722.16	24824.8	6539.79
HLA-B2704	NO	GQVSWKDTD	2986.18	42223.4	7860.43
HLA-B2704	NO	HCKFNISLMK	1421.93	19699.3	24747.8
HLA-B2704	NO	HGHQDPSGTF	2274.51	25336	13070.7
HLA-B2704	NO	HPSLNTSTE	50000	42177.7	42052
HLA-B2704	NO	HSMGSLSMFG	36953.2	32845.2	25564.3
HLA-B2704	NO	HSVVPWFMG	50000	41818.8	11730.3
HLA-B2704	NO	IDMIKIPNS	50000	43286.4	29425.3
HLA-B2704	NO	IIGEFRAPS	50000	40776.4	29108.6
HLA-B2704	NO	ILQWHIRARRH	1266.42	31993.2	50000
HLA-B2704	NO	KAIKIGDSP	49377.1	41635.9	37739.6
HLA-B2704	NO	KKIMWLMAD	4725.84	27752.6	4062.65
HLA-B2704	NO	KMTHNEAMR	606.95	36271.1	3646.02
HLA-B2704	NO	LLGALACES	50000	39588.2	23444.6
HLA-B2704	NO	LMGFVGGVF	1338.68	21876.3	4830.5
HLA-B2704	NO	LRWMMVNMRK	116.065	3879.8	592.096
HLA-B2704	NO	MATRGGTEF	3995.71	22357.3	14099.1
HLA-B2704	NO	MDELTKPHL	50000	42223.4	50000
HLA-B2704	NO	MEKIAERSQ	50000	40301.8	50000
HLA-B2704	NO	NHGINMEHQ	50000	44779.9	50000
HLA-B2704	NO	NLPPNACVK	21202.3	39824.5	13648.8
HLA-B2704	NO	PFMMCWMNN	50000	45636.3	43439.4
HLA-B2704	NO	PKGNLFCGE	50000	44927.9	50000
HLA-B2704	NO	PMNEPMKVMKCW	189.257	44029.4	50000
HLA-B2704	NO	PQSETCVSD	50000	46605.4	13648.8
HLA-B2704	NO	QNFTEVICD	50000	47345.9	31740.5
HLA-B2704	NO	QTVVHAPPI	29572.6	30078.1	10992.9
HLA-B2704	NO	RARGNDDLA	30291.3	37263.6	42052
HLA-B2704	NO	RCRTRQFDS	21931.9	40444.2	25289.2
HLA-B2704	NO	RIFAEFNCM	1171.89	21701.6	7860.43
HLA-B2704	NO	RPMGFLTVR	286.097	19565.6	2968.51
HLA-B2704	NO	SHFDHGLMN	2325.52	31505.8	8297.38
HLA-B2704	NO	SITKLLPRK	3252.56	37581.5	17505.3
HLA-B2704	NO	SKPTDPAPT	50000	44080	7775.84
HLA-B2704	NO	SRACMWPKF	8.56299	918.7	388.269
HLA-B2704	NO	SSPCKFTID	50000	45752.5	50000
HLA-B2704	NO	SVEAMLKGL	3904.21	36620.5	50000
HLA-B2704	NO	TCRQFMTTV	5472.68	41052.2	33144.3
HLA-B2704	NO	TITIKGACDP	50000	46873.4	50000
HLA-B2704	NO	TKENRNSESLF	14682.4	34861.3	50000
HLA-B2704	NO	TPAENWQLP	50000	45717.9	50000
HLA-B2704	NO	VANWLGLFN	19680.7	42366.6	38565.1
HLA-B2704	NO	VILDLCCDV	50000	41609.8	32085.8
HLA-B2704	NO	VPWWWFDTS	11827.3	37426	16583.5
HLA-B2704	NO	WAVNSGIQR	2312.58	35275.7	11233.4
HLA-B2704	NO	WCLPMIGHQ	2371.33	43696.3	28795.4
HLA-B2704	NO	WDFQCWLSNEIC	29.3129	39620.8	34237.8
HLA-B2704	NO	WDWCWDRWW	3139.78	41936.6	12930
HLA-B2704	NO	WFMEVWMQV	990.484	28939.3	5044.15
HLA-B2704	NO	WGNLEWGTW	13111.7	37488.9	10874.6
HLA-B2704	NO	WMSTMFNHHEI	2059.96	31482.6	14099.1
HLA-B2704	NO	WRMLGPAGQ	53.5626	5669.3	461.653
HLA-B2704	NO	WWCAFEFSMP	4084.62	42361.2	50000
HLA-B2704	NO	WWWFDCHIW	734.358	35835	3167.62
HLA-B2704	YES	ARFEQLISR	9.03872	5425.1	316.12
HLA-B2704	YES	ARHGFLPRH	39.6124	2873.2	1017.05
HLA-B2704	YES	ARLQTALLV	33.9217	3354.2	401.079
HLA-B2704	YES	ARTAHYGSL	39.2303	1829.2	735.143
HLA-B2704	YES	ARVAEQLRA	205.591	16875.2	1709.59
HLA-B2704	YES	ARVGQALEL	21.1734	2143.6	409.852
HLA-B2704	YES	FRKAQIQGL	25.4639	1486.7	1017.05
HLA-B2704	YES	FRNIPGITL	12.5601	1502.6	598.537
HLA-B2704	YES	GQYGNPLNK	10.4676	14911	497.976
HLA-B2704	YES	GRASDYKSA	350.386	18810.3	1654.99
HLA-B2704	YES	GRFFGGDRG	226.114	19337.7	2077.17
HLA-B2704	YES	GRFNGQFKTY	3.33583	1104	743.14
HLA-B2704	YES	GRGLSLSRF	52.0684	4153.2	2289.62
HLA-B2704	YES	GRHGVFLEL	5.33752	1315	548.908
HLA-B2704	YES	GRKERSDAL	54.4317	6007.7	1039.29
HLA-B2704	YES	GRLPQGIVREL	29.1151	7060.2	1437.83
HLA-B2704	YES	GRLTKHTKF	13.8027	2099.3	1006.1
HLA-B2704	YES	GRVAPRSGL	7.3907	1043.4	942.862
HLA-B2704	YES	GRVFIIKSY	7.40754	1811.5	401.079
HLA-B2704	YES	GRVGFFPRSY	14.6933	1416.2	652.654
HLA-B2704	YES	GRVKGRTGL	6.57665	1452.6	984.564
HLA-B2704	YES	GRVRPGETL	12.2778	2944.5	828.057
HLA-B2704	YES	GRYGGETKV	6.70261	6613.5	1249.17
HLA-B2704	YES	GRYPEAQSV	17.327	6344.2	371.823
HLA-B2704	YES	GRYPGVSNY	1.86757	526.1	461.653
HLA-B2704	YES	GRYRDPTTV	6.78617	5196.6	330.102
HLA-B2704	YES	HRFEQAFYTY	4.35936	1836.5	230.984
HLA-B2704	YES	HRIGQQNEV	47.5668	8108.6	1158.05
HLA-B2704	YES	HRIGQTKTV	50.024	3987.6	984.564
HLA-B2704	YES	HRYGDGGSTF	8.94203	392.5	652.654
HLA-B2704	YES	IQRTPKIQVY	27.235	11037.4	6062.77
HLA-B2704	YES	KRFEGLTQR	4.18855	2943.9	312.718
HLA-B2704	YES	KRFKEANNF	7.1179	1851	363.864
HLA-B2704	YES	KRGILTLKY	15.5392	1199.6	652.654
HLA-B2704	YES	KRNPGVKEGY	5.11443	4960.5	2216.49
HLA-B2704	YES	NRIKGIPKL	19.6916	1539.4	1183.39
HLA-B2704	YES	QRHGSKYLA	73.776	16675.4	2339.71
HLA-B2704	YES	QRKKAYADF	87.4347	9902.1	1844.1
HLA-B2704	YES	QRSYVSGVL	78.9854	4342.4	819.146
HLA-B2704	YES	RHGFLPRHR	292.067	23300.4	3000.81
HLA-B2704	YES	RRARSLSAERY	31.4758	1602	767.658
HLA-B2704	YES	RRFFPYYV	1	15407.1	503.394
HLA-B2704	YES	RRFFPYYVY	1.30888	1692.1	77.4437
HLA-B2704	YES	RRFGDKLNF	2.21627	396.9	296.25
HLA-B2704	YES	RRFKEGGRGGKY	3.93223	1003	666.931
HLA-B2704	YES	RRGEFIQEI	51.4006	3303.6	727.232
HLA-B2704	YES	RRIATGSFL	8.511	161	508.87
HLA-B2704	YES	RRIKEIVKK	4.40706	2965.6	427.98
HLA-B2704	YES	RRISGVDRYY	2.14801	744.6	1097.07
HLA-B2704	YES	RRIYDLIEL	12.6086	881.9	537.157
HLA-B2704	YES	RRKSSGGKGGSY	10.1165	4133	1073.58
HLA-B2704	YES	RRRWRRLTV	1	221.4	379.957
HLA-B2704	YES	RRSDVEILGY	14.397	1393.5	973.969
HLA-B2704	YES	RRYLENGKETL	12.302	2685.2	846.171
HLA-B2704	YES	RRYQKSTEL	1.7285	75.9	254.608
HLA-B2704	YES	RRYQKSTELLIR	7.33711	3229.8	392.493
HLA-B2704	YES	SRAHSSHLK	16.6162	8264.1	388.269
HLA-B2704	YES	SRFPEALRL	8.26218	1828.3	344.702
HLA-B2704	YES	SRFSWGAEG	116.944	11409.2	735.143
HLA-B2704	YES	SRHKKLMFK	17.344	5924.1	759.397
HLA-B2704	YES	SRKFGQLRL	17.1498	3403.1	1332.95
HLA-B2704	YES	SRLRNQSVF	11.612	2078.2	367.822
HLA-B2704	YES	SRRTSRPNR	14.5935	8277	846.171
HLA-B2704	YES	SRSGSPMAR	30.3312	11075.2	221.2
HLA-B2704	YES	SRTNRPPLSL	8.00615	3806.3	696.429
HLA-B2704	YES	SRYFKGPEL	7.29847	453.2	344.702
HLA-B2704	YES	SRYWAIRTR	1	1092.3	299.473
HLA-B2704	YES	VRRCPHHER	109.029	7060.9	1290.38
HLA-B2704	YES	VRVCACPGR	98.8975	14184.3	719.406
HLA-B2706	NO	AEAPSQSQQ	5227.82	41979.7	43911.9
HLA-B2706	NO	AEFETIWRF	254.009	9135.1	15373.8
HLA-B2706	NO	AMKRRLSLT	510.799	13207.9	20368.3
HLA-B2706	NO	CPAIHWLEA	6066.74	20441	13947.3
HLA-B2706	NO	CWTINCCME	50000	46744.8	32434.8
HLA-B2706	NO	DLGTSAHNF	23771.6	37106.7	37333.4
HLA-B2706	NO	DRAGHVTCA	1732.15	16270.6	1967.79
HLA-B2706	NO	EKQWRSMRH	8228.23	36421.7	30069
HLA-B2706	NO	ELSMVDSPS	27999.4	39675.7	29108.6
HLA-B2706	NO	ENQVIDQGP	50000	47410.5	50000
HLA-B2706	NO	EPIGDTEFN	50000	47836.1	50000
HLA-B2706	NO	FDEFSVQSR	35933	45742.6	29108.6
HLA-B2706	NO	FFWVKRDDI	10872.2	16241.5	8032.38
HLA-B2706	NO	FGCDTEWPK	17663.9	42625.1	19295.7
HLA-B2706	NO	FLVHHGQIW	2425.31	22328.2	16583.5
HLA-B2706	NO	GRDMAKMPR	2372.6	28411.6	3000.81
HLA-B2706	NO	GSGMRVTGQ	33461.6	45003.8	31061
HLA-B2706	NO	HHLMSIQWK	13214.4	28424.2	13947.3
HLA-B2706	NO	HRMDFEADQ	3449.33	26181.5	932.715
HLA-B2706	NO	ICLPCGNVR	13969.1	44649.7	42052
HLA-B2706	NO	IEAKWFQWK	794.359	37189.9	45854.1
HLA-B2706	NO	IQETVPLED	50000	41677.8	3975.68
HLA-B2706	NO	KCWSVNQNG	1152.08	43911.9	21500.6
HLA-B2706	NO	KDWWGEPLK	2386.79	41311.9	27279
HLA-B2706	NO	KFGEQNVPM	3583.14	13444.3	6195.39
HLA-B2706	NO	KTWSMNLIF	1140.27	4651.5	10757.6
HLA-B2706	NO	LVICHTFWR	6886.64	39179.6	50000
HLA-B2706	NO	LWCPPENNQ	50000	48419.8	50000
HLA-B2706	NO	MGEEFVCLN	43778.2	46685.6	24481.5
HLA-B2706	NO	MIIECCHCQ	1100.83	44174.9	36931.7
HLA-B2706	NO	NFDNQQMNA	43439.1	43252.7	50000
HLA-B2706	NO	NVCAFIMEM	1224.52	27015.5	18478.4
HLA-B2706	NO	NWSWMKSKK	31608.2	44157.3	50000
HLA-B2706	NO	PARAVCLSG	645.603	42449.7	50000
HLA-B2706	NO	PHDWPIFNP	28275.7	44473.3	50000
HLA-B2706	NO	PKSKCPLWI	11703.6	32705.8	7287.08
HLA-B2706	NO	QHGRIWDMH	13774.5	42912.4	23444.6
HLA-B2706	NO	QLWTMAEKC	3920.04	40049.2	20149.1
HLA-B2706	NO	RWDIISIGP	3490.61	42667.1	23957.4
HLA-B2706	NO	RWNDQKFDM	1700.09	15945.4	5324.55
HLA-B2706	NO	SAALFTISE	4095.26	37977.5	29745.4
HLA-B2706	NO	SAHLVEGNI	7250.07	20523.2	12930
HLA-B2706	NO	SMAAHAKGL	96.8868	883.6	1904.94
HLA-B2706	NO	SMRDPHSDG	538.867	26736.9	27575.7
HLA-B2706	NO	SQINIRLAW	142.569	2511.2	1304.42
HLA-B2706	NO	SSEPDRWGV	12665.6	28844.6	15881
HLA-B2706	NO	SSPHAMPAA	13495	23567.9	9047.59
HLA-B2706	NO	TNPVIPQWV	40726.5	38485.1	11986.9
HLA-B2706	NO	TRSDEMVPF	10456.8	3782.4	864.682
HLA-B2706	NO	VCPNGSDWS	46031.7	46802	50000
HLA-B2706	NO	VFVWRLTKN	27576	44988.2	50000
HLA-B2706	NO	VMKIIKRHH	33917.8	38474.3	41151.8
HLA-B2706	NO	VMMGMCRDH	451.17	33142.9	12117.3
HLA-B2706	NO	VTKCPLNKE	50000	45726.8	50000
HLA-B2706	NO	VVVQEHLII	50000	24081.6	27279
HLA-B2706	NO	WGSHFHPTD	22995	43920.5	11479.2
HLA-B2706	NO	WPHEHDHNG	1273.29	36494.3	50000
HLA-B2706	YES	ARHGFLPRH	323.76	13925	2443.19
HLA-B2706	YES	ARLQTALLV	1208.08	269.7	302.73
HLA-B2706	YES	ARRGGVKRI	177.709	270.2	1332.95
HLA-B2706	YES	ARTAHYGSL	85.364	41	263.008
HLA-B2706	YES	ARVAEQLRA	9274	9674.7	1196.26
HLA-B2706	YES	DRGAPKRGS	50000	37567.2	6755.55
HLA-B2706	YES	FRNIPGITL	122.211	44	289.908
HLA-B2706	YES	GQYGNPLNK	1246.78	16519.2	1946.61
HLA-B2706	YES	GRASDYKSA	32263.8	4994.7	810.331
HLA-B2706	YES	GRDSRSGSP	2874.93	21430.7	1672.99
HLA-B2706	YES	GRERFEMER	44387	32631.6	3454.02
HLA-B2706	YES	GRGLSLSRF	4104.47	3364.9	1746.99
HLA-B2706	YES	GRHGVFLEL	60.98	32.7	356.074
HLA-B2706	YES	GRKERSDAL	179.491	160.1	367.822
HLA-B2706	YES	GRLTKHTKF	4192.13	1165.2	1332.95
HLA-B2706	YES	GRRYGLIGL	137.074	71.9	1133.26
HLA-B2706	YES	GRTQDENPV	24563.7	6605.6	492.617
HLA-B2706	YES	GRVAPRSGL	90.7123	43.6	423.374
HLA-B2706	YES	GRVKGRTGL	126.491	39.5	427.98
HLA-B2706	YES	GRVRPGETL	409.556	121.9	277.629
HLA-B2706	YES	GRYGGETKV	440.356	434.8	520.002
HLA-B2706	YES	GRYPEAQSV	220.5	298	135.935
HLA-B2706	YES	GRYRDPTTV	298.084	185.3	137.414
HLA-B2706	YES	HRIGQQNEV	3746.77	824.8	414.311
HLA-B2706	YES	HRIGQTKTV	2832.5	195.8	333.693
HLA-B2706	YES	IRHNKDRKV	11683.2	2430.5	1121.07
HLA-B2706	YES	KRFKEANNF	269.971	939	375.868
HLA-B2706	YES	KRGSGKDSH	13166.9	30961	2264.98
HLA-B2706	YES	LRVEYLDDR	39169.4	37140.8	4062.65
HLA-B2706	YES	NRLTKIEGL	8965.33	618.5	688.934
HLA-B2706	YES	PRHRDTGIL	2493.34	4784.1	1422.36
HLA-B2706	YES	PRTPPPSQG	23156.8	41988.8	3685.69
HLA-B2706	YES	QRHGSKYLA	2127.12	5754.5	2010.83
HLA-B2706	YES	QRKKAYADF	1014.98	5046.5	1904.94
HLA-B2706	YES	QRPGFGYGG	1160.11	26862.2	4936.17
HLA-B2706	YES	RHGFLPRHR	42089.4	33364.5	6978.43
HLA-B2706	YES	RRFFPYYVY	18.1934	4625.4	432.636
HLA-B2706	YES	RRFGDKLNF	86.3646	153.9	456.685
HLA-B2706	YES	RRGEFIQEI	268.005	90.8	216.465
HLA-B2706	YES	RRHWGGNVL	1	7	165.163
HLA-B2706	YES	RRIATGSFL	23.7649	8.2	211.831
HLA-B2706	YES	RRIKEIVKK	21835.4	14334.9	1437.83
HLA-B2706	YES	RRLRNHMAV	5.38988	8.3	143.492
HLA-B2706	YES	RRRESEKSL	37.3416	31.3	306.024
HLA-B2706	YES	RRRWRRLTV	1	16.4	226.039
HLA-B2706	YES	RRTEEENLR	41287.8	33148.3	2192.64
HLA-B2706	YES	RRYQKSTEL	26.5084	4.3	104.847
HLA-B2706	YES	SRAHSSHLK	1492.86	16212.8	1785.2
HLA-B2706	YES	SRFPEALRL	469.363	103.4	228.498
HLA-B2706	YES	SRHKKLMFK	5665.23	15088.2	3491.59
HLA-B2706	YES	SRKFGQLRL	242.991	183.7	810.331
HLA-B2706	YES	SRLRNQSVF	35.8564	300.2	503.394
HLA-B2706	YES	SRQVGERTL	10271	154.9	401.079
HLA-B2706	YES	SRSGSPMAR	1788.42	21336.3	846.171
HLA-B2706	YES	SRYFKGPEL	132.499	14.2	149.838
HLA-B2706	YES	SRYWAIRTR	305.438	3828.5	902.926
HLA-B2706	YES	VRHPDSHQL	331.243	295.4	605.049
HLA-B2707	NO	AEAPAFTRQ	2490.11	15376.5	50000
HLA-B2707	NO	AMMLMHMFC	57.6935	9538.2	6330.92
HLA-B2707	NO	ANMTWEMHR	4566.99	15215.6	29745.4
HLA-B2707	NO	ASQLEPITI	50000	11146.9	7131.08
HLA-B2707	NO	AWKINIGKD	50000	41243.1	50000
HLA-B2707	NO	CACWFDFLD	4609.52	34913	22209.9
HLA-B2707	NO	CGCIIANAP	50000	33974.3	18882.6
HLA-B2707	NO	CNKDMFVQA	50000	10578	13797.3
HLA-B2707	NO	DFNNERLVS	50000	35654.4	50000
HLA-B2707	NO	EEHIRTMQT	6824.91	18574.6	46857.2
HLA-B2707	NO	EQQCMARLL	1991.84	181.7	1453.47
HLA-B2707	NO	FDHDKHELA	50000	15522.3	17130.6
HLA-B2707	NO	FFSTIWEKI	1829.02	6898	8119.76
HLA-B2707	NO	GFHMLQHTD	9195.78	27707	28795.4
HLA-B2707	NO	GMWVVDTKV	749.27	1784.5	1765.99
HLA-B2707	NO	HEDMLHVCC	18885.8	16654.1	24218
HLA-B2707	NO	HIFTAAVFH	50000	27081.3	17505.3
HLA-B2707	NO	HKKIGNMQG	50000	9340.2	15541.1
HLA-B2707	NO	HNACWHPRD	4412.29	23475.8	22942.7
HLA-B2707	NO	ICLNKMGDS	50000	40230.8	50000
HLA-B2707	NO	IDQLHHCKH	50000	36075.8	50000
HLA-B2707	NO	IMWIMPWFA	1727.68	4019.5	1391.91
HLA-B2707	NO	KNWPWQWSR	120.253	7408.9	7131.08
HLA-B2707	NO	LPENDVKKQ	50000	43845	50000
HLA-B2707	NO	NMHCQFMRA	781.896	3352.1	6829.04
HLA-B2707	NO	PFPDCQFFC	38086.4	44100.5	50000
HLA-B2707	NO	PRDLQWPLH	4804.55	28759.2	5560.06
HLA-B2707	NO	RDAFAMEKQ	50000	33171.6	50000
HLA-B2707	NO	RKKIMCVIG	50000	2875.1	8387.64
HLA-B2707	NO	RKSWNMTRF	1110.68	944.4	4478.16
HLA-B2707	NO	RKVNEAMQM	1719.73	161.4	1501.43
HLA-B2707	NO	SCTIEFQNP	50000	43762.5	50000
HLA-B2707	NO	SPQVKNQIR	50000	29786	50000
HLA-B2707	NO	TIMCHCRGQ	3112.41	29267.5	50000
HLA-B2707	NO	VCVDVRDIP	50000	41913	50000
HLA-B2707	NO	VFEDVWPVM	707.706	13822.4	10527.3
HLA-B2707	NO	VGWCRIKFE	50000	27104.2	42052
HLA-B2707	NO	WDPCLVFVG	19775.8	24170.4	26985.4
HLA-B2707	NO	WEGMLRAIP	50000	13698	27279
HLA-B2707	NO	WQRFKFDCW	871.736	7911.8	6829.04
HLA-B2707	YES	ARDNTINLI	1341.43	101.2	719.406
HLA-B2707	YES	ARLLMPSQL	134.047	14.6	228.498
HLA-B2707	YES	ARLPSLNKL	666.456	21	427.98
HLA-B2707	YES	GRALQASAL	465.116	32.3	323.035
HLA-B2707	YES	GRDLTDYLM	1266.01	184.6	359.948
HLA-B2707	YES	GRFDVKIEV	2039.27	24.4	223.607
HLA-B2707	YES	GRFEDVYQL	239.952	7	93.0826
HLA-B2707	YES	GRIGPNIRL	1168.58	27.7	432.636
HLA-B2707	YES	GRLGSTVFV	5234.64	30.9	299.473
HLA-B2707	YES	GRSPLHLAV	739.323	18.7	344.702
HLA-B2707	YES	GRTELAIKL	3385.78	17.4	296.25
HLA-B2707	YES	GRYDGLVGM	127.449	9.9	283.702
HLA-B2707	YES	GRYGAISGF	45.5328	30.4	704.005
HLA-B2707	YES	GRYQVSWSL	9.86362	5.3	65.8418
HLA-B2707	YES	GRYRGSVHF	35.5424	30	337.323
HLA-B2707	YES	IRLPSQYNF	398.995	335	592.096
HLA-B2707	YES	IRNDVLDSL	1793.42	59	401.079
HLA-B2707	YES	IRYPDSHQL	90.9018	38.2	145.053
HLA-B2707	YES	KRFKGQIGL	13.1087	7.1	127.391
HLA-B2707	YES	KRNDYVHAL	12.251	4.7	163.386
HLA-B2707	YES	KRVELNGGL	798.454	20.8	283.702
HLA-B2707	YES	LRFPGQLNA	635.052	133.6	514.406
HLA-B2707	YES	LRFQSSAVM	99.0531	55.5	192.176
HLA-B2707	YES	LRHPGIVNL	375.518	28.2	379.957
HLA-B2707	YES	LRHPNIVSL	327.253	18.3	260.178
HLA-B2707	YES	LRNQSVFNF	1633.73	210.3	659.754
HLA-B2707	YES	QRNDYVHAL	28.7905	10.3	289.908
HLA-B2707	YES	QRNLYIAGF	594.46	324.3	1262.76
HLA-B2707	YES	RRARGKVKV	287.922	17.5	312.718
HLA-B2707	YES	RRGEFIQEI	268.005	10.6	356.074
HLA-B2707	YES	RRHWGGNVL	1	12.4	124.664
HLA-B2707	YES	RRIALGNNV	76.9783	9.8	165.163
HLA-B2707	YES	RRLGVQQSL	2.74998	6.7	120.682
HLA-B2707	YES	RRVGEQVNL	486.838	32.9	216.465
HLA-B2707	YES	SRAFLAQAL	113.394	12.1	200.676
HLA-B2707	YES	SRAVQEFGL	13596.9	26.5	309.353
HLA-B2707	YES	SRFPEALRL	469.363	17.4	163.386
HLA-B2707	YES	SRFSGGFGA	446.787	13	233.497
HLA-B2707	YES	SRFSLENNF	1503.5	166.2	476.884
HLA-B2707	YES	SRLPQLVRV	7239.53	26.6	409.852
HLA-B2707	YES	SRTPVLMNF	307.371	214.4	1376.93
HLA-B2707	YES	SRTSVQPTF	476.095	182	751.224
HLA-B2707	YES	VRFLEQQTL	882.903	65.4	241.2
HLA-B2709	NO	ACNKSLDVD	50000	42664.3	50000
HLA-B2709	NO	AIVGFGHFPV	12938.7	8318.4	14099.1
HLA-B2709	NO	ATVAIQWEN	8118.55	26335.8	24218
HLA-B2709	NO	CMAFDCLENWMP	207.014	22701.2	19295.7
HLA-B2709	NO	CMLKTVQTMR	2255.42	10855.4	13070.7
HLA-B2709	NO	CQQAHMRHQ	1706.92	8873.5	11986.9
HLA-B2709	NO	CTDNTHVWV	37270.1	16754.6	47366.9
HLA-B2709	NO	CWPKMPHGV	6059.72	17531.5	6682.85
HLA-B2709	NO	DDPHCGMCM	50000	39828	50000
HLA-B2709	NO	DILHCKGET	50000	37529	50000
HLA-B2709	NO	DKACVSERQAD	25253.6	40430.6	50000
HLA-B2709	NO	DRTHLCHND	2957.71	18246	3766.31
HLA-B2709	NO	DWCQFFAMS	50000	37206.4	50000
HLA-B2709	NO	DWTFQIDGP	50000	44235.2	50000
HLA-B2709	NO	EWIWCSHWN	4734.37	32875.4	26695
HLA-B2709	NO	FSENADWDVK	50000	21829.7	47882.2
HLA-B2709	NO	GAMMMLAQS	22017.1	12087.9	18478.4
HLA-B2709	NO	GAWVSESNV	3120.6	13286.7	7692.16
HLA-B2709	NO	GFSTCKRPI	38902.6	15844.3	38150.1
HLA-B2709	NO	GQGVHMSVG	12373.7	11145.9	11233.4
HLA-B2709	NO	GRGCFRRTPH	89.2942	1614.6	4625.9
HLA-B2709	NO	HQIVIHNFG	4096.12	4666.6	3725.78
HLA-B2709	NO	HTTKSGKDV	33913.1	24562.9	41599.4
HLA-B2709	NO	HTWSPCMMSF	952.823	2532.5	14099.1
HLA-B2709	NO	HWFDKIPCW	853.255	11199.6	11112.5
HLA-B2709	NO	IDDWDHFVV	45235.7	20836.2	19717.8
HLA-B2709	NO	IESWLCPVR	6883.22	9082.6	18679.4
HLA-B2709	NO	IIQEQRLHH	7046.94	30311	48403.1
HLA-B2709	NO	IKTLVWIEPNC	1549.45	22350.2	20813.9
HLA-B2709	NO	IRAWIARQN	26.2812	1179.4	1304.42
HLA-B2709	NO	KFFHGTADA	12098.1	12124.2	13356.6
HLA-B2709	NO	LCKQWACNQ	26134.4	38731.1	46352.9
HLA-B2709	NO	LGIIEVNFF	27822.1	23177.2	21269.2
HLA-B2709	NO	LKWEFMAAQT	3653.89	3736.3	5210.57
HLA-B2709	NO	LKWPDIIQA	919.568	3150.2	2216.49
HLA-B2709	NO	LRQMNDRDA	1694.86	4285.8	2443.19
HLA-B2709	NO	MCPMMIMEM	14450.4	21683.7	15710.1
HLA-B2709	NO	MDWNQCVEM	5744.35	10458.3	4936.17
HLA-B2709	NO	MWLWVPQPF	122.125	2384.8	3272.12
HLA-B2709	NO	NGQQEDDFR	50000	41735.6	50000
HLA-B2709	NO	PADWTNTAQ	50000	40109.5	50000
HLA-B2709	NO	PAICDQAKA	50000	38237.3	50000
HLA-B2709	NO	PKEEKQFRAL	47208.7	15292	50000
HLA-B2709	NO	PPKLQVKTFWC	4848.59	36389.1	50000
HLA-B2709	NO	PWEHTLTSD	50000	45210.2	50000
HLA-B2709	NO	QNNRSWCTP	38607.3	31293.1	26985.4
HLA-B2709	NO	QNVVWCHTKPQ	12002.7	31203.1	50000
HLA-B2709	NO	QRCKFSSQT	1001.83	1832.2	2216.49
HLA-B2709	NO	REEMRMLGLW	5791.56	1251.5	50000
HLA-B2709	NO	SSFEMRQCQ	5939.93	26287.4	19088.1
HLA-B2709	NO	VFWHIWMWM	1664.93	14318.6	3890.57
HLA-B2709	NO	VGHNPMVEM	42043.2	17482.4	15373.8
HLA-B2709	NO	VNNDGHEET	50000	35494.3	50000
HLA-B2709	NO	VQKIPLDIQ	46818.3	19296.3	25564.3
HLA-B2709	NO	VSRNLWIPT	44784.3	15240.8	17316.9
HLA-B2709	NO	WDMCHIHAK	1669.69	5304.9	5560.06
HLA-B2709	NO	WIMGLAMMQF	4052.29	6307.7	13947.3
HLA-B2709	NO	WKMWPIQEI	248.406	73.2	1967.79
HLA-B2709	NO	WWFDLKDGR	496.299	20912.8	13356.6
HLA-B2709	YES	ARFSPDGQYL	2.67541	70.1	1109
HLA-B2709	YES	ARLHPRAVNC	237.384	460.9	2145.7
HLA-B2709	YES	ARLQTALLV	33.9217	23.7	207.297
HLA-B2709	YES	ARSGEKITV	74.2541	504.9	1039.29
HLA-B2709	YES	FRNIPGITL	12.5601	40.4	340.993
HLA-B2709	YES	GRFAAAIAK	2.76097	72.2	200.676
HLA-B2709	YES	GRFADSHEL	6.48461	23.7	184.036
HLA-B2709	YES	GRFASFEAQGAL	943.644	43.8	719.406
HLA-B2709	YES	GRFGSGMNM	6.24171	44.8	363.864
HLA-B2709	YES	GRIGPNIRL	8.68575	44.5	618.284
HLA-B2709	YES	GRLHLGHTF	5.30869	24.7	309.353
HLA-B2709	YES	GRLLRGHNQY	2.72492	758.1	2216.49
HLA-B2709	YES	GRLNEPIKV	30.1545	87.2	296.25
HLA-B2709	YES	GRLPQGIVREL	29.1151	51.8	1028.11
HLA-B2709	YES	GRLSNISHL	8.23563	19	503.394
HLA-B2709	YES	GRNGSITQI	18.8647	59.2	864.682
HLA-B2709	YES	GRNSFEVRV	74.2868	100.5	784.45
HLA-B2709	YES	GRTFIQPNM	14.009	88.3	471.752
HLA-B2709	YES	GRTLSDYNI	129.386	279.8	476.884
HLA-B2709	YES	GRYPEAQSV	17.327	79	271.686
HLA-B2709	YES	HRTEVVKNNL	69.1128	84.9	1517.76
HLA-B2709	YES	IRAAPPPLF	22.9285	75.8	396.762
HLA-B2709	YES	IRHPNIITL	3.88541	65.2	427.98
HLA-B2709	YES	IRKLIKDGL	149.124	179.6	1550.96
HLA-B2709	YES	KRFKEANNF	7.1179	105	414.311
HLA-B2709	YES	KRFKEANNFL	86.9399	30.7	567.017
HLA-B2709	YES	KRTTVVAQL	12.7029	17.1	401.079
HLA-B2709	YES	LRHPGIVNL	8.38781	64	598.537
HLA-B2709	YES	LRNQSVFNF	39.5239	109.6	631.809
HLA-B2709	YES	LRYPMAVGL	7.52917	19.2	180.097
HLA-B2709	YES	NRIKGIPKL	19.6916	18.7	666.931
HLA-B2709	YES	NRLTKIEGL	42.9818	41.3	810.331
HLA-B2709	YES	QRDPPHNNF	39.5092	2587.8	5154.5
HLA-B2709	YES	QRKKAYADF	87.4347	1885	3416.85
HLA-B2709	YES	QRNELNAKV	103.838	229.9	1006.1
HLA-B2709	YES	RRAWRRLTV	1	9.3	178.159
HLA-B2709	YES	RRFFPYYVY	1.30888	405	145.053
HLA-B2709	YES	RRFGDKLNF	2.21627	28.8	466.675
HLA-B2709	YES	RRFSPPLRLF	3.35046	13.1	719.406
HLA-B2709	YES	RRHWGGNVL	1	29.9	274.641
HLA-B2709	YES	RRKWRRWHL	1	19.4	211.831
HLA-B2709	YES	RRLALFPGVA	56.5002	12.5	432.636
HLA-B2709	YES	RRLLRGHNQY	1.21482	194.5	1109
HLA-B2709	YES	RRLPIFSRL	3.51056	7.3	228.498
HLA-B2709	YES	RRLQIEDFEAR	10.8195	566.8	1073.58
HLA-B2709	YES	RRRWARLTV	1	17.1	286.788
HLA-B2709	YES	RRRWRALTV	1.21232	14.6	190.108
HLA-B2709	YES	RRRWRRLAV	1.19442	17.9	271.686
HLA-B2709	YES	RRRWRRLTL	1	10.8	263.008
HLA-B2709	YES	RRRWRRLTV	1	18.5	283.702
HLA-B2709	YES	RRYLENGKETL	12.302	38.5	579.421
HLA-B2709	YES	RRYNIIPVL	1.16025	4.2	98.257
HLA-B2709	YES	SRAAEKLYL	25.8127	64.8	631.809
HLA-B2709	YES	SRAGPLSGKKF	21.8943	724.4	4576.12
HLA-B2709	YES	SRFGGSDRL	10.5928	27.2	392.493
HLA-B2709	YES	SRIHPVSTM	24.2252	41.9	487.316
HLA-B2709	YES	SRTPYHVNL	10.9123	52	598.537
HLA-B2709	YES	TRIPKIQKL	26.399	67.3	1158.05
HLA-B2709	YES	VRWSPKGTYL	1.61758	19.7	893.209
HLA-B2710	NO	FFMMWKKGD	26213.4	38798.2	35752.1
HLA-B2710	NO	SSKSLMQV	30669.2	38349.6	50000
HLA-B2710	YES	RRFFPYYV	1	8098.3	437.342
HLA-B2710	YES	RRFFPYYVY	1.30888	1300.1	119.384
HLA-B3502	NO	AHWTFAPVR	240.193	34841.7	45360.7
HLA-B3502	NO	ARPNGCKSH	12229.6	48222.7	50000
HLA-B3502	NO	DSKHPNKVW	509.119	44111.4	50000
HLA-B3502	NO	ENMVHWHET	131.088	39737.6	12517
HLA-B3502	NO	EQKINATAD	4565.5	44267.3	50000
HLA-B3502	NO	FGTETGEEL	287.499	4707.2	1028.11
HLA-B3502	NO	GNAAVNDHM	13481.9	40373.8	8853.9
HLA-B3502	NO	HAPEFCPRW	327.641	27242.7	11857.9
HLA-B3502	NO	HNKMKKQWG	2212.49	48781.1	50000
HLA-B3502	NO	ICEAAFWRR	997.924	46662.4	29745.4
HLA-B3502	NO	KCVAEWRPA	329.561	40720.8	27575.7
HLA-B3502	NO	KLNGATNDN	50000	47399.7	43911.9
HLA-B3502	NO	LDISVWVNL	1057.59	33346.1	1691.19
HLA-B3502	NO	LWFCERVPH	42.973	35794.7	11233.4
HLA-B3502	NO	MDTCAIIRF	4456.92	33696.5	2904.96
HLA-B3502	NO	QFQHFFWRK	271.269	45570.7	50000
HLA-B3502	NO	QVWMMSGKG	8693.59	39891.4	32434.8
HLA-B3502	NO	SGNQVGCME	1093.9	45292	22695.8
HLA-B3502	NO	TRMCKPAPQ	1229.94	41835.5	23444.6
HLA-B3502	NO	VWIHSQTDP	368.515	47398.7	50000
HLA-B3502	YES	APEEHPVLL	163.483	2469.8	466.675
HLA-B3502	YES	FPDAREQEI	67.8102	304	274.641
HLA-B3502	YES	FPDRIMNTF	38.0801	77.5	168.776
HLA-B3502	YES	FPEHIFPAL	2.89025	18.2	61.7032
HLA-B3502	YES	FPIPGEPGF	9.025	48.9	174.345
HLA-B3502	YES	FPNAIEHTL	6.47928	8.1	51.3364
HLA-B3502	YES	FPSNSGDRF	33.8458	327	257.378
HLA-B3502	YES	HPISSEELL	55.7683	161.6	161.628
HLA-B3502	YES	HPLHNDPNL	16.6726	414.3	265.87
HLA-B3502	YES	IPHMDIEAL	63.7137	168.3	260.178
HLA-B3502	YES	LPDPIIIHL	247.303	184.4	330.102
HLA-B3502	YES	LPTEKEVAL	80.3381	54.8	166.96
HLA-B3502	YES	MPDDLLTTL	576.659	18.4	104.847
HLA-B3502	YES	MPEKEPSVL	19.5044	140.2	192.176
HLA-B3502	YES	MPEPTVLSL	14.2637	20.4	89.14
HLA-B3502	YES	SPDGSDPKL	217.488	2611.1	401.079
HLA-B3502	YES	SPDTESPVL	9.74924	378	226.039
HLA-B3502	YES	YPLHEQHGM	1	94.1	233.497
HLA-B3502	YES	YPTPYPDEL	5.21395	26.5	202.859
HLA-B3502	YES	YPVEIHEYL	41.3998	17.5	236.037
HLA-B3508	NO	AEAFQLNMNM	2981.98	20686.4	15373.8
HLA-B3508	NO	AEEKRWELCEF	42633.7	39324.4	14722.7
HLA-B3508	NO	AFNHEVVP	501.582	45364.6	50000
HLA-B3508	NO	AKDFLDTDHS	50000	47312.6	50000
HLA-B3508	NO	AKGKRWKINPW	50000	46986.1	50000
HLA-B3508	NO	ALILKTCC	3467.71	46792.8	50000
HLA-B3508	NO	APGSQWCFVP	106.131	31721.9	21734.5
HLA-B3508	NO	APTDIHDILAI	3093.82	23014.8	1925.66
HLA-B3508	NO	CACGWKHNTDQ	2748.04	44916.2	37333.4
HLA-B3508	NO	CFENFIPSACI	50000	40723	23444.6
HLA-B3508	NO	CIQVPCNFDMG	50000	43222.8	50000
HLA-B3508	NO	CKQCSGRDVH	18796	40511.6	50000
HLA-B3508	NO	CLNTPRCHCC	45916.3	44526.2	50000
HLA-B3508	NO	CRWVGMINHAF	22811.6	25692.1	3236.91
HLA-B3508	NO	CSNEAVMATR	17584.6	39279.3	40708.9
HLA-B3508	NO	CTCGSDGLEKS	11532.1	46735.7	50000
HLA-B3508	NO	DDWKPPPFCG	50000	46586.2	50000
HLA-B3508	NO	DETCEPFC	293.439	47267.1	50000
HLA-B3508	NO	DICMCSNDLQF	29426.3	27495.6	5932.98
HLA-B3508	NO	DKATICGADD	16595.1	46705.3	50000
HLA-B3508	NO	DNWFVHEC	1006.07	46190.2	50000
HLA-B3508	NO	DWEHNKKR	37669.8	48391.6	50000
HLA-B3508	NO	ECRNKWFSVC	2258.35	46337.4	50000
HLA-B3508	NO	EKDDEVTVTR	6535.23	44610.1	50000
HLA-B3508	NO	ELFGIAQLEA	4231.45	36373.3	38150.1
HLA-B3508	NO	EQRTKWRLIA	15462.6	43373.6	50000
HLA-B3508	NO	ESAQEKRWGD	12950.3	46714.4	50000
HLA-B3508	NO	EVVQAGNDEC	27327.6	39751.3	37739.6
HLA-B3508	NO	FNDIVCWETLN	21423.2	43049.1	32434.8
HLA-B3508	NO	GEMITGIVNH	50000	37773.1	42971.9
HLA-B3508	NO	GFMQHIDVIV	50000	38395.3	33869.4
HLA-B3508	NO	GITSQWIPRGK	50000	46986.6	50000
HLA-B3508	NO	GTHKPIQQDCI	50000	46708.9	50000
HLA-B3508	NO	HLSKHKRMQ	50000	41156.7	50000
HLA-B3508	NO	HNPCIDNDV	9494.69	44102.4	44872.5
HLA-B3508	NO	HWDGHGVW	4368.74	36451.7	28485.5
HLA-B3508	NO	HWQNTGEQAK	1754.32	39929.4	50000
HLA-B3508	NO	IHSPKLQPEH	2112.6	35657.1	50000
HLA-B3508	NO	IMCICGRR	855.745	46024.6	50000
HLA-B3508	NO	KHRESMQLWAG	20547.4	45106.2	50000
HLA-B3508	NO	KKMEMSTCCP	4145.31	45462.4	50000
HLA-B3508	NO	KNDCQVDWSC	2439.33	46736.2	50000
HLA-B3508	NO	KNLMTFGDLFV	50000	41349.9	50000
HLA-B3508	NO	KREHLMMFMKD	50000	48000.5	50000
HLA-B3508	NO	LFMLVSRCG	5151.27	36053.2	25017
HLA-B3508	NO	LGGWWEIDV	5370.75	39134.3	17695.7
HLA-B3508	NO	LWDAHWWHGG	13841.1	45402.4	50000
HLA-B3508	NO	MIFKDQLV	2174.35	34219.3	17130.6
HLA-B3508	NO	MSDICQVRSA	878.8	28780.1	37333.4
HLA-B3508	NO	MVFSHGVRAVC	7790.52	38303.6	6330.92
HLA-B3508	NO	NKEWWFHCVV	1758.04	38450.5	46352.9
HLA-B3508	NO	NVPDWLQEGPD	50000	44215.1	50000
HLA-B3508	NO	PDGGRLCVSRG	50000	49016	50000
HLA-B3508	NO	PIARNPLIARN	50000	46529.8	50000
HLA-B3508	NO	PQEMQAFPRK	12873.7	45697.1	50000
HLA-B3508	NO	PQRQWVVNVS	50000	46520.7	50000
HLA-B3508	NO	PRWKPNMSIAW	35021.2	44988.2	50000
HLA-B3508	NO	QAIEDQGH	8524.94	43641.9	15044.7
HLA-B3508	NO	QHHFGDDKNAS	29433.5	43879.1	50000
HLA-B3508	NO	QKFCNKCM	1884.68	43831.2	15044.7
HLA-B3508	NO	QLKSRTSVGA	39215.8	43451.6	50000
HLA-B3508	NO	QRNHKNHGPI	5403.3	45071.5	34986.8
HLA-B3508	NO	RFMGPSKAMND	47090.3	45967.4	50000
HLA-B3508	NO	RICAVVNNWC	11001.2	45377.3	50000
HLA-B3508	NO	RIISPTNDWI	18105	39724.7	36141.1
HLA-B3508	NO	RKSKFSVWWRE	50000	48147.2	50000
HLA-B3508	NO	RTNKRHSPKS	50000	44167.3	50000
HLA-B3508	NO	RWMQNNCT	7787.49	43268.2	50000
HLA-B3508	NO	SMGQDPFLRH	3859.54	39631.1	50000
HLA-B3508	NO	SNPHHFCGDD	50000	44912.8	50000
HLA-B3508	NO	SRQHDTHKDS	50000	47389	50000
HLA-B3508	NO	STSPRHDMCGG	10642.1	44905	50000
HLA-B3508	NO	SVEHPNGIIG	11968.6	40617	50000
HLA-B3508	NO	SVKQLVSEFCK	30268.8	43854	50000
HLA-B3508	NO	SWNHNCRWPI	1418.64	37296.3	18082.8
HLA-B3508	NO	TDRANSNVMAA	50000	37620.9	50000
HLA-B3508	NO	TKCSWSWTWW	841.539	41636.8	50000
HLA-B3508	NO	VINTSGWLVF	1638.95	9013	2751.98
HLA-B3508	NO	VRRHSLTKDSP	50000	48122.7	50000
HLA-B3508	NO	VSPTWWIQLA	6139.83	26782.1	50000
HLA-B3508	NO	WDDTRCLCAWV	50000	44238.1	32085.8
HLA-B3508	NO	WFICLMMLCGH	10862.6	44261.1	20589.9
HLA-B3508	NO	WGPQHLQRTM	4021.08	2557.7	8664.37
HLA-B3508	NO	WMTCACVGAH	1360.41	22490.9	15881
HLA-B3508	NO	WPERMDIHEVT	9716.78	18097.1	6469.41
HLA-B3508	NO	WVFDHVMTGVI	33716.4	35661.3	3133.53
HLA-B3508	NO	WWCSVSVTPLH	1635.84	38703.9	18082.8
HLA-B3508	YES	APDPAPENAY	14.3165	288.4	1006.1
HLA-B3508	YES	APGPAPENAY	10.2318	1412.5	1028.11
HLA-B3508	YES	APKPAPENAY	32.3777	2577.6	1619.56
HLA-B3508	YES	APQDAPENAY	11.4831	429.3	893.209
HLA-B3508	YES	APQGAPENAY	21.2344	726.5	984.564
HLA-B3508	YES	APQKAPENAY	21.7704	1360.6	1062.03
HLA-B3508	YES	APQPADENAY	16.6962	497.3	963.487
HLA-B3508	YES	APQPAGENAY	16.675	396.4	864.682
HLA-B3508	YES	APQPAKENAY	17.6248	672.8	1196.26
HLA-B3508	YES	APQPAPDNAY	6.93516	555.1	932.715
HLA-B3508	YES	APQPAPEDAY	41.0098	770.9	1073.58
HLA-B3508	YES	APQPAPEGAY	13.3573	938.8	1109
HLA-B3508	YES	APQPAPEKAY	16.3586	1421.1	1183.39
HLA-B3508	YES	APQPAPENAY	8.67317	631.6	953.119
HLA-B3508	YES	APQPAPENDY	22.6151	4238.2	1989.19
HLA-B3508	YES	APQPAPENGY	14.0282	4403	1804.62
HLA-B3508	YES	APQPAPENKY	18.3818	4983	2077.17
HLA-B3508	YES	APQPAPENSY	11.0905	1416.4	1133.26
HLA-B3508	YES	APQPAPENYY	7.54129	2337.8	1946.61
HLA-B3508	YES	APQPAPEYAY	7.22703	381.4	719.406
HLA-B3508	YES	APQPAPGNAY	6.69872	543.8	912.748
HLA-B3508	YES	APQPAPKNAY	12.5432	947.2	1222.43
HLA-B3508	YES	APQPAPSNAY	9.00029	378.8	792.984
HLA-B3508	YES	APQPAPVNAY	8.29389	400.6	792.984
HLA-B3508	YES	APQPAPYNAY	6.59029	431.5	751.224
HLA-B3508	YES	APQPASENAY	10.065	355	784.45
HLA-B3508	YES	APQPAVENAY	13.2221	377.1	855.376
HLA-B3508	YES	APQPAYENAY	17.6001	443.1	819.146
HLA-B3508	YES	APQPDPENAY	4.10961	682.3	1209.27
HLA-B3508	YES	APQPGPENAY	6.37954	566.7	1073.58
HLA-B3508	YES	APQPKPENAY	6.19924	1551.3	1249.17
HLA-B3508	YES	APQPSPENAY	5.15845	747.4	942.862
HLA-B3508	YES	APQPVPENAY	5.61668	566.4	1028.11
HLA-B3508	YES	APQPYPENAY	4.16287	690.6	922.678
HLA-B3508	YES	APQSAPENAY	11.6527	656.6	819.146
HLA-B3508	YES	APQVAPENAY	19.2586	828.4	1006.1
HLA-B3508	YES	APQYAPENAY	12.6885	487.4	953.119
HLA-B3508	YES	APSPAPENAY	10.6717	312.6	711.664
HLA-B3508	YES	APTKDVAL	33.5202	26685.2	1196.26
HLA-B3508	YES	AQGALANIAV	11914.4	39932	33144.3
HLA-B3508	YES	EPLPQGQLTAY	1	2536.8	476.884
HLA-B3508	YES	FPAKDVAL	63.5061	1707.3	221.2
HLA-B3508	YES	FPTADVAL	86.1214	1283.9	194.267
HLA-B3508	YES	FPTKDAAL	109.233	3208.4	263.008
HLA-B3508	YES	FPTKDVAA	78.4208	5109.4	1347.45
HLA-B3508	YES	FPTKDVAL	31.4193	3000.5	260.178
HLA-B3508	YES	FPTKDVGL	103.94	12316.9	520.002
HLA-B3508	YES	GPQPAPENAY	18.063	1226.7	902.926
HLA-B3508	YES	GPVGEADYFEY	1	4168.1	902.926
HLA-B3508	YES	HPDGEADYFEY	1	485.6	537.157
HLA-B3508	YES	HPGGEADYFEY	1	940.4	548.908
HLA-B3508	YES	HPKGEADYFEY	1	1041.8	864.682
HLA-B3508	YES	HPTFDSQY	1.18917	3870.7	451.771
HLA-B3508	YES	HPTFTSQY	1.72552	3010.5	356.074
HLA-B3508	YES	HPVGEAAYFEY	1	370.9	309.353
HLA-B3508	YES	HPVGEADAFEY	1	325.5	312.718
HLA-B3508	YES	HPVGEADDFEY	1	444.3	396.762
HLA-B3508	YES	HPVGEADGFEY	1	396.3	367.822
HLA-B3508	YES	HPVGEADKFEY	1	680.5	492.617
HLA-B3508	YES	HPVGEADSFEY	1	299.3	319.559
HLA-B3508	YES	HPVGEADVFEY	1	334.3	348.452
HLA-B3508	YES	HPVGEADY	4.67076	4470	543.001
HLA-B3508	YES	HPVGEADYDEY	1	1393.8	592.096
HLA-B3508	YES	HPVGEADYF	15.8015	61.2	221.2
HLA-B3508	YES	HPVGEADYFEY	1	331.4	384.09
HLA-B3508	YES	HPVGEADYFKY	1	2022.8	497.976
HLA-B3508	YES	HPVGEADYKEY	1	2676.7	645.631
HLA-B3508	YES	HPVGEADYVEY	1	550.4	446.909
HLA-B3508	YES	HPVGEAGYFEY	1	338.6	367.822
HLA-B3508	YES	HPVGEAKYFEY	1	606.3	401.079
HLA-B3508	YES	HPVGEASYFEY	1	409.3	319.559
HLA-B3508	YES	HPVGEAVYFEY	1	435.6	306.024
HLA-B3508	YES	HPVGEAYYFEY	1	438.5	274.641
HLA-B3508	YES	HPVGEDDYFEY	1	278	423.374
HLA-B3508	YES	HPVGEKDYFEY	1	443.8	543.001
HLA-B3508	YES	HPVGESDYFEY	1	341.4	375.868
HLA-B3508	YES	HPVGEYDYFEY	1	379.8	418.818
HLA-B3508	YES	HPVGGADYFEY	1	259.9	344.702
HLA-B3508	YES	HPVGKADYFEY	1	378.2	396.762
HLA-B3508	YES	HPVGYADYFEY	1	270.2	299.473
HLA-B3508	YES	HPVKEADYFEY	1	384.6	409.852
HLA-B3508	YES	IPSIDVHHY	22.3857	94.3	396.762
HLA-B3508	YES	IPSINVHHY	15.8429	83.3	333.693
HLA-B3508	YES	KPVGEADYFEY	1	4695.7	973.969
HLA-B3508	YES	LPQGQLTAY	5.53679	13.4	198.516
HLA-B3508	YES	QPAPENAY	2.05222	2700.7	508.87
HLA-B3508	YES	QPAPENAYQAY	1	1284.1	482.072
HLA-B3902	NO	CRWGEKQP	53.3623	32932.3	50000
HLA-B3902	NO	EICTDVFV	292.062	18596	50000
HLA-B3902	YES	AIPEYLSM	2928.96	19184.1	24481.5
HLA-B3902	YES	KAGNVVTF	14401	13878.3	13797.3
HLA-B3905	NO	SMPAFMTAI	628.957	5871.9	6128.72
HLA-B3905	YES	SHVAVENAL	5.63148	28.4	156.466
HLA-B3909	NO	DAANFAQGF	2797.18	15323.2	17505.3
HLA-B3909	NO	DWFKACSF	340.844	30675.9	26985.4
HLA-B3909	NO	GLIHPVSS	1617.52	42441.9	43439.4
HLA-B3909	NO	IIVVDDMED	50000	44315.7	50000
HLA-B3909	NO	KNNNFPCMG	50000	42681.4	28795.4
HLA-B3909	NO	KQRCVRPKG	17141.4	36922.1	47882.2
HLA-B3909	NO	NFTMFMGKI	21290.9	20763.3	33144.3
HLA-B3909	NO	RMKWDVTDD	50000	42836.8	50000
HLA-B3909	NO	SMSDCAHAI	72.3178	262.2	1006.1
HLA-B3909	NO	SVIEMGLS	1250.1	39263.6	50000
HLA-B3909	YES	ARDDTHYLL	7.34262	99.7	674.186
HLA-B3909	YES	ARDETEFYL	15.0142	420.8	902.926
HLA-B3909	YES	DRPYSHAL	21.6299	877.3	3932.89
HLA-B3909	YES	EHAGVISVL	2.10411	23.6	271.686
HLA-B3909	YES	SHVAVENAL	5.63148	25.8	216.465
HLA-B3909	YES	SRDKTIIMW	192.808	18538.7	5210.57
HLA-B3909	YES	SRFPEALRL	16.6869	315.1	520.002
HLA-B3909	YES	VPPPNFEM	795.17	13382.5	22209.9
HLA-B3909	YES	YRGNVGVVL	7.42452	45.2	652.654
HLA-B3909	YES	YRPGTVAL	30.4764	49.7	1654.99
HLA-B3910	NO	HLHITLAS	1419.66	31231.9	17316.9
HLA-B3910	NO	PMNKEKFRM	29567.7	33232.3	20813.9
HLA-B3910	NO	TFSIHSQIG	22410.9	33321.2	29745.4
HLA-B3910	YES	APEEHPVLL	23.127	165.1	573.186
HLA-B3910	YES	VPAGGAVAV	148.356	23.3	409.852
HLA-B3910	YES	YPAGFMDV	371.144	445.7	1728.19
HLA-B4006	NO	CANIRTPR	50000	42059.3	50000
HLA-B4006	NO	HTHFPQWDT	3050.01	37158.9	17316.9
HLA-B4006	NO	ISQCSTCQ	50000	46279.3	50000
HLA-B4006	NO	MTHAMQRCV	9994.56	28169.8	14407.5
HLA-B4006	NO	PTDMCREHD	50000	48537.9	50000
HLA-B4006	NO	RCGDMSPM	42158.3	41016.2	6195.39
HLA-B4006	NO	SSQWINAQD	50000	41926.6	34610.3
HLA-B4006	NO	VPSCIKNE	50000	45599.3	50000
HLA-B4006	NO	WWGKWCIMI	6331.97	32290.2	7609.38
HLA-B4006	YES	EEFQFIKKA	82.5102	809.6	711.664
HLA-B4006	YES	GEFGGFGSV	25.1794	35.1	158.168
HLA-B4006	YES	GEFSITYK	6996.3	6587.4	2751.98
HLA-B4006	YES	GEFVDLYV	3054.96	540.4	605.049
HLA-B4006	YES	GEHGLIIRV	6.40487	176.9	631.809
HLA-B4006	YES	GPMEVNYKA	2938.03	24137.5	8119.76
HLA-B4006	YES	REIIINAV	1	260.6	260.178
HLA-B4006	YES	REMIPFADI	63.8848	60	149.838
HLA-B4006	YES	RERRDNYV	8278.07	5470.7	984.564
HLA-B4101	NO	AFHHPQWKA	324.958	26065.9	8950.22
HLA-B4101	NO	AKFVWDEKCS	1848.99	35449	50000
HLA-B4101	NO	CATMEFNIQ	13840.5	38492.6	41151.8
HLA-B4101	NO	DAMTLRHRSC	10796.5	35978.8	50000
HLA-B4101	NO	DLVCTVMNP	50000	36718.9	50000
HLA-B4101	NO	DMDWDGQDE	50000	44560	50000
HLA-B4101	NO	DMIHHFPTC	10680.3	21619.8	17505.3
HLA-B4101	NO	DNKRDIMPI	18168.3	22284.1	8119.76
HLA-B4101	NO	FHCFADAPC	50000	25115	7366.35
HLA-B4101	NO	FNWLDTWAG	1321.47	12769.6	4429.97
HLA-B4101	NO	GCACKCMCR	7729.91	43585.3	39837.5
HLA-B4101	NO	GNMFSLPGM	3236.76	16727.4	4576.12
HLA-B4101	NO	HMVWGSQIE	39513	34921	11730.3
HLA-B4101	NO	HQIMPECHF	2243.23	14958.5	2904.96
HLA-B4101	NO	HQMMWLPCQ	2105.18	11276.4	3133.53
HLA-B4101	NO	IFRDVERRK	50000	42869.2	50000
HLA-B4101	NO	ITFVGHPFC	15709.7	29900.6	46857.2
HLA-B4101	NO	KCPRPLHDL	4614.53	41273.5	13070.7
HLA-B4101	NO	NCFLSCRCRH	1418.38	41022.4	50000
HLA-B4101	NO	PDDSCWPSH	2601.91	43899.1	50000
HLA-B4101	NO	PVCVCWSHP	6139.33	46208.2	50000
HLA-B4101	NO	QMNEWVFHCW	111.909	30547.4	30396.1
HLA-B4101	NO	RFDWIGESG	18061.7	29574.3	29108.6
HLA-B4101	NO	SRWSQLWDPL	1119.55	11842.5	12382.3
HLA-B4101	NO	TTIRSETPRV	7293.43	34612.9	50000
HLA-B4101	NO	TTSEKEMAH	50000	43733.6	50000
HLA-B4101	NO	TVGERAWMF	5327.66	37304.8	20149.1
HLA-B4101	NO	TVPNIITVN	38337.6	42420.3	50000
HLA-B4101	NO	VANHKAWWP	520.486	36549.6	36931.7
HLA-B4101	NO	WMWQVKICN	3732.81	28955.6	18679.4
HLA-B4101	NO	WWMRIAICRF	1561.29	27960.3	9346.08
HLA-B4101	YES	AALTGRTGPP	26379.6	33654.9	50000
HLA-B4101	YES	AEHPIVIVC	7.03624	182.7	618.284
HLA-B4101	YES	AEIQGVIDA	3.54734	113.8	688.934
HLA-B4101	YES	EKAPAPAPE	50000	38544.7	25017
HLA-B4101	YES	GGGYTIRNV	14779.8	38233.6	19088.1
HLA-B4101	YES	HREVCHPEV	4201.03	15405	14564.2
HLA-B4101	YES	IEEDKWRVA	23.9293	1407	743.14
HLA-B4101	YES	KAYGDRIERM	2755.8	34853.8	40270.8
HLA-B4101	YES	KEAIETIVA	15.3715	227.5	277.629
HLA-B4101	YES	KEGKPPISV	84.0646	716.7	497.976
HLA-B4101	YES	KELSENEVV	73.0249	224.3	451.771
HLA-B4101	YES	KEYERFSKY	97.8835	2282	1170.65
HLA-B4101	YES	KSIPASFGT	1864.89	30731.7	12930
HLA-B4101	YES	MEKGGNMKE	2899.88	11937.8	1501.43
HLA-B4101	YES	MKLPVPAAAP	16620.8	24902.5	31740.5
HLA-B4101	YES	NEDLRSWTA	14.1554	633	442.1
HLA-B4101	YES	PHVPPPVPP	5019.45	44432.4	50000
HLA-B4101	YES	QDIANEDAV	169.37	3544.6	7208.66
HLA-B4101	YES	RECTIEATA	75.1083	342.4	251.868
HLA-B4101	YES	REEFPTLQA	22.8703	533.6	356.074
HLA-B4101	YES	REIQEAIAVA	27.2212	134.9	531.377
HLA-B4101	YES	RETETVFVP	16.6505	317.4	482.072
HLA-B4101	YES	SEAKPAAVAA	57.4401	233.4	348.452
HLA-B4101	YES	SEYLRYEDTL	37.2431	478	605.049
HLA-B4101	YES	TEEKFIVKA	24.9013	393.5	743.14
HLA-B4101	YES	VEVPETPKA	47.7195	3072	1006.1
HLA-B4101	YES	WEDEGVRAC	394.24	1254.3	776.009
HLA-B4101	YES	YEDRQVPEA	67.9818	636.1	442.1
HLA-B4101	YES	YEEGPGKNLP	495.985	9072.9	5267.25
HLA-B4101	YES	YEQISYIIP	54.1855	419.7	819.146
HLA-B4101	YES	YEQNDRLTP	118.127	1719.2	1347.45
HLA-B4102	NO	AFEIFTHRLNL	5694.73	594.9	12930
HLA-B4102	NO	AHMHMQLMP	49770.1	14627.9	32434.8
HLA-B4102	NO	CICFTNRLG	50000	40388.7	50000
HLA-B4102	NO	FTWCGKFWK	50000	29858.5	50000
HLA-B4102	NO	HGQVTLIVSH	7148.8	26008.5	33144.3
HLA-B4102	NO	HIIWEANQ	50000	44061.3	50000
HLA-B4102	NO	IHDTVCETQ	50000	32813.5	45360.7
HLA-B4102	NO	IKDMLQMRWT	50000	23160.9	50000
HLA-B4102	NO	KTQCEDNHC	50000	41079.2	50000
HLA-B4102	NO	LLNCAFCEEI	46994.8	14383.2	20149.1
HLA-B4102	NO	LTGNAARRA	50000	40181.6	43911.9
HLA-B4102	NO	NPGCIFFD	50000	41045.9	50000
HLA-B4102	NO	PANILILL	1475.61	36134	31398.9
HLA-B4102	NO	PAQNFDRGA	50000	43413.1	50000
HLA-B4102	NO	QASMMECDE	50000	41877.6	40708.9
HLA-B4102	NO	QHEVRTPA	50000	14024.8	33144.3
HLA-B4102	NO	SICARDRCE	50000	45098.8	40708.9
HLA-B4102	NO	SVTIHSHWT	50000	34842.9	50000
HLA-B4102	NO	WDKFHNPC	50000	16416.4	4335.14
HLA-B4102	NO	WRAQENVW	50000	34463.8	50000
HLA-B4102	NO	WRTCNMVLEW	32285.2	22020.4	50000
HLA-B4102	YES	AEAERVGL	63.2498	324.1	638.683
HLA-B4102	YES	AEALERMFL	22.9187	64.6	371.823
HLA-B4102	YES	AEEKAAVTSL	21.1753	88.8	392.493
HLA-B4102	YES	AEKLGGSAVI	58.7759	102.8	178.159
HLA-B4102	YES	EEPFMPEE	13081.3	32198.8	9972.95
HLA-B4102	YES	FEKTQEEL	7.35241	1021.4	124.664
HLA-B4102	YES	GEKFEDENFIL	4.98992	1406.6	238.605
HLA-B4102	YES	GEVDPKVAL	4.31904	167	211.831
HLA-B4102	YES	IEKQPPQVL	1	347	55.3755
HLA-B4102	YES	IEVDGKQVEL	7.08462	1406	711.664
HLA-B4102	YES	KEEPPQPQL	1	1312.9	330.102
HLA-B4102	YES	KEGKPPISV	6.65407	352.9	567.017
HLA-B4102	YES	KERSGVSL	11.5827	127.6	103.719
HLA-B4102	YES	KETEIVQLQ	188.561	12552.7	1584.89
HLA-B4102	YES	LPHPGPFGS	10033.5	35649.8	48929.6
HLA-B4102	YES	PAVPPPPVP	8264.97	46991.2	50000
HLA-B4102	YES	QEEHVAVAQ	2148.37	16816.4	1039.29
HLA-B4102	YES	REDKKQVQF	31.4806	900.7	432.636
HLA-B4102	YES	SEFPIRTL	1.37989	107	437.342
HLA-B4102	YES	WALLTLVL	318.286	15046	4288.48
HLA-B4102	YES	YEEGPGKNLP	1090.23	15018.7	6539.79
HLA-B4103	NO	AAMGFAVAV	2855.39	1098	2664.09
HLA-B4103	NO	ACQANNDKV	6798.85	28608.1	12382.3
HLA-B4103	NO	ARSHLKLFW	50000	26637.3	50000
HLA-B4103	NO	ASAPAQRMNK	50000	40301.3	50000
HLA-B4103	NO	ASAWRGWMLS	50000	27494.7	50000
HLA-B4103	NO	CGWHMIFILA	11972.4	28118.3	28485.5
HLA-B4103	NO	CHESSLERNF	23764.1	2999.3	28795.4
HLA-B4103	NO	DCTLDQAGQ	50000	46775.6	38984.7
HLA-B4103	NO	DHPQLREETG	50000	40018	50000
HLA-B4103	NO	DLMHDRTNMN	50000	40903.2	50000
HLA-B4103	NO	DMFMMQWTR	50000	23420	22209.9
HLA-B4103	NO	DNMCWTLVSP	50000	26334.7	38150.1
HLA-B4103	NO	EFVMPLPDG	50000	36356.8	50000
HLA-B4103	NO	EIGCTHNLV	50000	30842.3	19717.8
HLA-B4103	NO	EQDEEEIFW	19332.2	23937.7	20813.9
HLA-B4103	NO	ETLADHCVI	49511.2	18928.3	15208.4
HLA-B4103	NO	FKKENQKAMW	19603.7	30362.9	50000
HLA-B4103	NO	FSKKKVSHA	6598.67	24116.1	15541.1
HLA-B4103	NO	FVFKQCHPF	20822.6	7818.1	3848.7
HLA-B4103	NO	GEVWRDSLG	8978.18	3414.1	3380.08
HLA-B4103	NO	GMRNRLEKHS	50000	36233.9	50000
HLA-B4103	NO	GNDVKRMRA	50000	29181.8	50000
HLA-B4103	NO	GRVMIHNDS	50000	28039.7	50000
HLA-B4103	NO	HMMLDFLSGE	50000	25160.9	18882.6
HLA-B4103	NO	ICDHWNLIFE	50000	38273.3	50000
HLA-B4103	NO	IEAMNCGAD	19460	2616.9	1097.07
HLA-B4103	NO	IFRDIIHQFWDGV	1989.21	20125.8	30069
HLA-B4103	NO	IKAKEDHEA	50000	29260.8	32085.8
HLA-B4103	NO	IPSMHNSFN	50000	36029.8	50000
HLA-B4103	NO	IRWNMLCKA	7865.22	20241.6	35367.4
HLA-B4103	NO	KARNCACSTK	50000	30841.3	50000
HLA-B4103	NO	KDFNSAKIES	25515.4	29469.2	49461.9
HLA-B4103	NO	KEQDHDCLDG	919.654	10331	4288.48
HLA-B4103	NO	KFTFLKVSA	3235.55	18787.5	14722.7
HLA-B4103	NO	KIWMPCGEH	50000	37593.7	31740.5
HLA-B4103	NO	KPPNRPIWRG	50000	40116	50000
HLA-B4103	NO	KQCFVHFID	50000	15680.1	5324.55
HLA-B4103	NO	KRGENCNHFI	1765.12	23603.4	32787.6
HLA-B4103	NO	LDGVPGAPN	50000	32602.6	8571.13
HLA-B4103	NO	LEAQHQTGRA	336.912	4708.5	2054.82
HLA-B4103	NO	LNPVHWNAGE	50000	41084.1	50000
HLA-B4103	NO	LQSMWSQPEK	50000	22059.3	13070.7
HLA-B4103	NO	LSNKWWNGCN	50000	43704.8	50000
HLA-B4103	NO	LTSLRRHFRLK	50000	39145.3	50000
HLA-B4103	NO	MANVSVSEFT	50000	27829.3	38984.7
HLA-B4103	NO	MPHQSWFPW	47397.1	14680.5	8478.89
HLA-B4103	NO	NATGWMQEGS	50000	41742.8	50000
HLA-B4103	NO	NDWLIIDAN	3668.82	18694.2	13648.8
HLA-B4103	NO	NGQRHIRTNF	50000	13041.4	16228.5
HLA-B4103	NO	NQWWCIKCGD	50000	27389	34237.8
HLA-B4103	NO	NTIKRPSII	15272.9	24355	22451.5
HLA-B4103	NO	NTSQNQICG	50000	38826.4	50000
HLA-B4103	NO	PATQEVHEL	3744.49	39272.1	10992.9
HLA-B4103	NO	PGSRWMKASG	50000	43562.7	50000
HLA-B4103	NO	PIILQHEWPE	50000	44840.9	50000
HLA-B4103	NO	PIQTPMMMN	50000	47428.5	50000
HLA-B4103	NO	PSWLPQCLCI	17094.5	36796.4	40270.8
HLA-B4103	NO	QAACLSSGKSF	1701.65	29151.2	10874.6
HLA-B4103	NO	QNMMMDRTA	50000	5979.8	9146.01
HLA-B4103	NO	QSWCNDAHCS	50000	35048.6	50000
HLA-B4103	NO	QTSMMEMRS	50000	35415.6	50000
HLA-B4103	NO	QWDFEEKMM	3070.53	39419	26123.5
HLA-B4103	NO	RADKMNEQGGHC	2741.05	38960.6	50000
HLA-B4103	NO	RMSEECGHQ	50000	33931.4	25564.3
HLA-B4103	NO	RSPSLSHMA	10310.7	25926.7	36931.7
HLA-B4103	NO	RVHRGKVWG	50000	32809.6	50000
HLA-B4103	NO	SDKIQLEKCC	50000	29725.7	50000
HLA-B4103	NO	SEENDNGWM	640.657	1234.3	727.232
HLA-B4103	NO	SQFMEPHWFD	50000	10217.1	18279.6
HLA-B4103	NO	STFRSFRRG	50000	29414.8	50000
HLA-B4103	NO	SWKSDWTWW	9007.05	38328.4	33869.4
HLA-B4103	NO	TKVFLWGMIL	4591.93	10532.2	21970.9
HLA-B4103	NO	TMWNHMCQAQ	33304.2	30935.9	25017
HLA-B4103	NO	TNCCKSTEQ	50000	40571.3	27575.7
HLA-B4103	NO	TQPWAFVKI	7038.37	3172.2	5441.03
HLA-B4103	NO	TRGRTDAEKS	50000	43231.2	50000
HLA-B4103	NO	TRMLDKFRVW	9696.92	20535.4	50000
HLA-B4103	NO	TSVNAACKRPMD	4992.81	40506.4	50000
HLA-B4103	NO	VPRAQKVIN	50000	42055.2	50000
HLA-B4103	NO	VQVDKMRDAK	50000	27532.5	42052
HLA-B4103	NO	VRWLGNQMQN	50000	39888.8	50000
HLA-B4103	NO	VTDWSSAIDF	26944.6	19098.8	38984.7
HLA-B4103	NO	WPHITRTDWV	50000	14831.1	50000
HLA-B4103	NO	WSGSSACSCV	33858.7	22983.7	17316.9
HLA-B4103	YES	AEALERMFL	22.9187	29	409.852
HLA-B4103	YES	AEAPVQEEKL	9.01594	449.9	696.429
HLA-B4103	YES	AEASMISKL	4.49488	13.7	241.2
HLA-B4103	YES	AEDPAGLKV	43.0466	226.9	995.274
HLA-B4103	YES	AEELGHRDV	161.359	88.8	1304.42
HLA-B4103	YES	AEINNIIKI	8.6665	20.5	784.45
HLA-B4103	YES	AEKEFNETM	9.7922	17.4	216.465
HLA-B4103	YES	AENEAETKL	7.8056	49.1	246.477
HLA-B4103	YES	AENGFLPIHL	6.2641	38.5	611.631
HLA-B4103	YES	AEQQGKGVAL	14.4375	31.9	333.693
HLA-B4103	YES	AEVVVKEGL	14.7501	87.2	579.421
HLA-B4103	YES	AEYIQKNVQL	6.01084	107.1	466.675
HLA-B4103	YES	AGLQFPVGR	50000	38876	45854.1
HLA-B4103	YES	DTVKVKESF	33144.4	32848.4	27875.7
HLA-B4103	YES	EAEAVMLGQP	50000	15650.3	50000
HLA-B4103	YES	EDKIPLLVV	111.949	8291	7609.38
HLA-B4103	YES	EEQQKQQLQ	1171.37	22315.2	2416.9
HLA-B4103	YES	EKLERKEIQ	50000	41058.4	50000
HLA-B4103	YES	EKLFEEKEKP	50000	42878.1	50000
HLA-B4103	YES	EPQNADKIK	50000	42015.6	50000
HLA-B4103	YES	ESAAVGSVVL	1084.48	23378.7	4936.17
HLA-B4103	YES	ETVNRIMTL	3947.61	18534.5	10874.6
HLA-B4103	YES	FDSDATSPR	50000	28124.7	9245.51
HLA-B4103	YES	FEDEEIKRL	9.12443	354.5	471.752
HLA-B4103	YES	FEKTQEELTPFF	699.471	1770.6	548.908
HLA-B4103	YES	FEPLNKPDSTIQ	2275.87	8135.9	7287.08
HLA-B4103	YES	FIVNCTVNVQD	50000	44818.7	45854.1
HLA-B4103	YES	GAEPKPKPQL	4646.7	8676.6	21040.3
HLA-B4103	YES	GEAPPGTPP	298.635	1172.5	1196.26
HLA-B4103	YES	GEDYDERVLP	1091.21	5862.8	17316.9
HLA-B4103	YES	GEEGYGRSL	22.7783	45.4	221.2
HLA-B4103	YES	GEEHFKGLVL	23.2086	50.1	598.537
HLA-B4103	YES	GEELQMEPV	60.0532	48.5	631.809
HLA-B4103	YES	GEGKPTPAL	8.20054	58.3	141.948
HLA-B4103	YES	GEIIGVKVL	5.59456	24.5	223.607
HLA-B4103	YES	GEKFEDENFIL	4.98992	1545.3	638.683
HLA-B4103	YES	GEVDPKVAL	4.31904	42.7	223.607
HLA-B4103	YES	GEVDVEQHTL	1.60103	147.9	548.908
HLA-B4103	YES	GTGASGSFKL	1546.77	31804.7	16763.9
HLA-B4103	YES	HEDIKKGILL	46.0973	115.5	984.564
HLA-B4103	YES	HEQEEIFKL	1.09835	32.1	163.386
HLA-B4103	YES	HERFPFEIVKMEF	73.003	1527.1	611.631
HLA-B4103	YES	IEDGKVVTV	20.3963	112.1	579.421
HLA-B4103	YES	IEENTGHTF	77.4341	181	226.039
HLA-B4103	YES	IEVDGKQVEL	7.08462	383.8	592.096
HLA-B4103	YES	INEDRLPHLL	3822.59	521	10757.6
HLA-B4103	YES	KAYGDRIERM	2114.62	26187.5	23957.4
HLA-B4103	YES	KEDDVRQYVV	30.7184	246.5	1235.73
HLA-B4103	YES	KEDEDDKTVL	4.8085	1251.9	837.065
HLA-B4103	YES	KEEGPKEMTL	16.574	600.7	759.397
HLA-B4103	YES	KEEPSNNVKL	12.009	417.8	492.617
HLA-B4103	YES	KEIDKNDHL	13.0791	97.9	543.001
HLA-B4103	YES	KEIESTKGEL	4.66059	175.2	598.537
HLA-B4103	YES	KEKNGDVVEL	6.4475	251.8	384.09
HLA-B4103	YES	KEKPDIFQL	2.33743	98.3	165.163
HLA-B4103	YES	KEKSQLVRPL	14.0067	45.3	296.25
HLA-B4103	YES	KEMAMLQKKI	49.402	78.3	631.809
HLA-B4103	YES	KENDFDRLVL	6.21809	56.9	375.868
HLA-B4103	YES	KETEIVQLQ	188.561	7046.7	1196.26
HLA-B4103	YES	KEVNFTSEL	12.6593	22.1	196.38
HLA-B4103	YES	KEYVGIVRL	2.90225	35.8	180.097
HLA-B4103	YES	LLWSVTVSIF	4804.19	18909.4	9245.51
HLA-B4103	YES	LSEGALAIEV	20065.5	506.7	26123.5
HLA-B4103	YES	MEDDGQPRTL	8.71389	290.5	548.908
HLA-B4103	YES	MLLKGHKKL	11452.9	13831.6	7054.34
HLA-B4103	YES	MVEISRTQPL	9232.77	52.7	8853.9
HLA-B4103	YES	NEQGDRVYTL	186.921	167.5	405.442
HLA-B4103	YES	NSRVQDASKL	12571	31050.2	12249.1
HLA-B4103	YES	PGYDSIIYR	50000	46112.8	50000
HLA-B4103	YES	QDINQDNLQL	646.737	13595	8853.9
HLA-B4103	YES	QLQSLTLFLQ	50000	27263	50000
HLA-B4103	YES	REEYPDRIM	139.228	281.8	337.323
HLA-B4103	YES	RELEETNQKL	1	170	326.549
HLA-B4103	YES	SEAPPTNQA	17.1882	667.3	618.284
HLA-B4103	YES	SEVNPNTRVM	20.4555	196.2	618.284
HLA-B4103	YES	SEYPIVDGKL	26.9554	227.2	598.537
HLA-B4103	YES	SNSPSGNNI	18197.3	13844.4	5805.97
HLA-B4103	YES	TEDIPVKTL	6.34263	122.4	356.074
HLA-B4103	YES	VEDDRTLQSL	14.5437	365	531.377
HLA-B4103	YES	VEDLARISL	13.7442	33.9	352.242
HLA-B4103	YES	VEGKDLPEH	914.93	22392.6	2781.92
HLA-B4103	YES	VEIEERGVKL	5.02717	226.8	846.171
HLA-B4103	YES	YEDEDSLKTL	8.79443	141.2	466.675
HLA-B4103	YES	YEEIFVKNM	63.7446	55.8	243.824
HLA-B4104	NO	AKEEAQIIFMSAM	1307.94	1246.7	16053.8
HLA-B4104	NO	ANCHRLCRL	50000	12331.3	7527.49
HLA-B4104	NO	AVHCDTARLMLPI	5819.42	12383.3	16583.5
HLA-B4104	NO	CFASFGDK	50000	42024.7	50000
HLA-B4104	NO	DFMQMKSVSEW	20132.6	20594.8	50000
HLA-B4104	NO	DGRFQESLSEH	50000	43215.7	50000
HLA-B4104	NO	DKAISTTA	47136.8	29638.4	50000
HLA-B4104	NO	DNRSWILISNS	50000	36369.4	50000
HLA-B4104	NO	DSWGHDLM	50000	31473.7	27279
HLA-B4104	NO	EFCNTRPNHGMPW	120.032	33241.3	50000
HLA-B4104	NO	EQDRTATQ	50000	33656.8	19295.7
HLA-B4104	NO	FFARLNPQNMK	50000	37223.7	50000
HLA-B4104	NO	FHEACLMQREM	15743.9	2669.7	10874.6
HLA-B4104	NO	GGFISMQDHPMKP	341.374	39996	50000
HLA-B4104	NO	GPQVNMTC	50000	39031.5	50000
HLA-B4104	NO	HLHRIGQN	50000	38796.6	50000
HLA-B4104	NO	HRGKHFQWC	50000	23221.4	38565.1
HLA-B4104	NO	HSKIMLMKDR	50000	38881.9	50000
HLA-B4104	NO	HVMLAMNTT	10746.9	20728.7	14407.5
HLA-B4104	NO	IAVANFPW	50000	29302	45360.7
HLA-B4104	NO	IGEHNITP	50000	45116.9	50000
HLA-B4104	NO	IGIPQSCWR	50000	44055.1	50000
HLA-B4104	NO	IKMTPRAQWE	50000	32964.4	50000
HLA-B4104	NO	IWQHLSEAPIW	4678.81	17462.7	50000
HLA-B4104	NO	KNVHIQLV	612.431	18971.5	19717.8
HLA-B4104	NO	KPWWIIITIR	7626.77	23971.2	50000
HLA-B4104	NO	KVPFDPSNCCW	13119.3	42570.2	50000
HLA-B4104	NO	LCNNFSMC	50000	43195.2	31061
HLA-B4104	NO	LNMENLNMIKPAW	982.556	12780.3	18679.4
HLA-B4104	NO	MAVQIQDDW	50000	34190.4	50000
HLA-B4104	NO	MRVHGDFE	50000	36123.9	50000
HLA-B4104	NO	PNIAEKFQC	50000	43393.8	43911.9
HLA-B4104	NO	PSAGKNKCSD	50000	47616.7	50000
HLA-B4104	NO	PTQDHPFHP	50000	47253.8	50000
HLA-B4104	NO	QDRIRVKNTVM	4559.06	17878.8	3567.97
HLA-B4104	NO	QHLALPCTS	45554.6	20939.5	26407.7
HLA-B4104	NO	SAPCIALSI	29158.1	10967.8	6829.04
HLA-B4104	NO	SESVVVMNFPH	1197.77	11574.8	1602.13
HLA-B4104	NO	SLPALMNHA	15521.9	28150	43439.4
HLA-B4104	NO	TEGFKQINV	36.7639	807.1	1332.95
HLA-B4104	NO	TKHNDPGGI	21797.4	27689.9	22695.8
HLA-B4104	NO	TSKIPICKVNSQ	12895.3	41926.6	30726.7
HLA-B4104	NO	VDKDVENWVLTQ	1078.87	33925.1	16946.2
HLA-B4104	NO	VVRHLTIWI	50000	21250.1	13797.3
HLA-B4104	NO	WPMLIKECRWI	8520.63	23109.1	26123.5
HLA-B4104	YES	AEAGAGSATEFQF	708.14	1873.4	792.984
HLA-B4104	YES	AEEDFYEKL	12.682	441	520.002
HLA-B4104	YES	AEEKAAVTSL	21.1753	74.7	388.269
HLA-B4104	YES	AEELPHIHAF	17.4985	129.4	735.143
HLA-B4104	YES	AEKVEIATL	3.04041	43.6	92.0809
HLA-B4104	YES	AELIVQPEL	1.59123	78.1	223.607
HLA-B4104	YES	AEVGDGTTSVTL	5.23473	640	573.186
HLA-B4104	YES	DEVGGEALGRLL	94.1913	9992.6	1765.99
HLA-B4104	YES	DMENEFLL	37364.4	16854.4	18478.4
HLA-B4104	YES	DTEVKTLKL	16425.1	37370.6	22695.8
HLA-B4104	YES	EDALPPIVLRS	43257.2	40026.3	50000
HLA-B4104	YES	FEDENFIL	93.0233	964	442.1
HLA-B4104	YES	FEDESFAV	93.3418	1420.1	531.377
HLA-B4104	YES	FEEIYPPEV	9.06583	426	409.852
HLA-B4104	YES	GEALGRLL	84.5461	188.1	659.754
HLA-B4104	YES	GEDVVTLL	13.8968	827.4	801.611
HLA-B4104	YES	GEIEAIEL	3.18786	242.2	631.809
HLA-B4104	YES	GEKFEDENFIL	4.98992	1217.5	363.864
HLA-B4104	YES	HEEAVSVDRVL	31.0573	1379.4	392.493
HLA-B4104	YES	HWPFGALL	2941.99	18416.1	14564.2
HLA-B4104	YES	IEERGVKL	30.2594	1874	784.45
HLA-B4104	YES	IEVDGKQVEL	7.08462	1448.1	638.683
HLA-B4104	YES	IEVDPDTKEML	7.84178	11627	1145.59
HLA-B4104	YES	IRLLEEAL	262.225	21381.6	10081.4
HLA-B4104	YES	KEFDGKSLVSV	5.62289	258.5	767.658
HLA-B4104	YES	KELGITAL	2.88391	65.3	260.178
HLA-B4104	YES	KELSEDEIRTL	1.31595	700.5	508.87
HLA-B4104	YES	LEINPDHPIVETL	54.5577	903.4	482.072
HLA-B4104	YES	MEEDPQTSREIFN	35.3995	10492.2	4883.05
HLA-B4104	YES	MLLAFYEKI	12415	5846.5	6195.39
HLA-B4104	YES	NEDWENPQL	12.1703	4810.4	567.017
HLA-B4104	YES	REELSNVLAAM	79.7455	275.6	289.908
HLA-B4104	YES	REEPDLVLL	8.54805	448.1	296.25
HLA-B4104	YES	SEEDFIRSL	2.1745	51.2	249.158
HLA-B4104	YES	SEMEVQDAELKAL	44.9688	105.1	176.241
HLA-B4104	YES	SLIDRSSAPEL	515.693	14170.8	11112.5
HLA-B4104	YES	TEDIPVKTL	6.34263	920.1	359.948
HLA-B4104	YES	TEIDEKEYISL	3.35587	1236.6	681.52
HLA-B4104	YES	VEKIDFDSV	28.8887	148	379.957
HLA-B4104	YES	YEDFKEEGSENAV	1345.88	6644.1	1121.07
HLA-B4104	YES	YEDYYYHPPP	13276.1	1055.7	2192.64
HLA-B4104	YES	YEEIFVKNM	63.7446	174.5	271.686
HLA-B4104	YES	YEENEEFLRTM	101.152	843.6	560.916
HLA-B4104	YES	YGAEALERM	8869.07	25918.6	4727.1
HLA-B4104	YES	YSDMKRAL	50000	29118.1	7131.08
HLA-B4105	NO	AHFNMGVDRT	2091.81	26212.7	50000
HLA-B4105	NO	FHELIFVCP	943.602	25851.9	19717.8
HLA-B4105	NO	FPRWCRFDSE	2332.88	32689.9	50000
HLA-B4105	NO	FRCWMTCPA	1129.17	16989.4	3766.31
HLA-B4105	NO	GQWKFIPQT	699.9	7428.2	3975.68
HLA-B4105	NO	HEFSIMCHR	943.1	11942	2496.64
HLA-B4105	NO	HVDSSGNTW	37299.2	37475.5	47882.2
HLA-B4105	NO	KKPLNPCII	14988.2	29126.6	39837.5
HLA-B4105	NO	MWWTISEFEH	951.162	40832	39837.5
HLA-B4105	NO	NFMDWAKPEV	614.228	27881.1	13947.3
HLA-B4105	NO	NQLSESKMK	23219.5	35957.7	18882.6
HLA-B4105	NO	SDTSWRSFRI	71.5016	10958.2	12790.9
HLA-B4105	NO	SEHWVSCGS	83.3775	1039	1085.26
HLA-B4105	NO	TSVTPWLLP	5272.09	38299.4	39408.8
HLA-B4105	NO	TVQTEACWI	2005.06	33862	26123.5
HLA-B4105	YES	AENPDIFAV	1.43295	42.8	182.056
HLA-B4105	YES	DNVPMFISQN	24634.4	43004.9	50000
HLA-B4105	YES	FEDELHPDL	189.249	629.7	414.311
HLA-B4105	YES	HAGLDAFLV	2646.05	21050.8	6128.72
HLA-B4105	YES	KESCESLSCL	140.818	1462.7	645.631
HLA-B4105	YES	LEKSLRKSL	171.047	2805.6	497.976
HLA-B4105	YES	LVALSYSSP	4727.1	34525	29425.3
HLA-B4105	YES	NVVDSSQKP	5029.59	44956.6	50000
HLA-B4105	YES	PVPAWARAL	10699.8	46277.8	48403.1
HLA-B4105	YES	QEDAEMDAEL	95.2215	3576.2	1391.91
HLA-B4105	YES	SEMEVQDAEL	67.6559	370.7	323.035
HLA-B4105	YES	SPSGWSNVF	1375.27	35097.5	15373.8
HLA-B4105	YES	STCGSHFML	1184.63	29358.2	10414
HLA-B4105	YES	VEGGAQVQQV	569.309	4033.6	912.748
HLA-B4105	YES	VKSGNPLQP	28254.4	42271.4	50000
HLA-B4106	NO	AVEPGTRNE	49556.8	44686.9	50000
HLA-B4106	NO	EFFLIPSMI	3055.46	26824.7	16946.2
HLA-B4106	NO	LVFQQASMC	27204.2	35638.6	50000
HLA-B4106	NO	MKFGTTRTHN	9146.91	38513.8	50000
HLA-B4106	NO	TCSQQSRSWL	1590.54	39438.2	14882.8
HLA-B4106	YES	AERVGAGAPV	263.744	113.9	520.002
HLA-B4106	YES	CESCVDLLFV	39.9715	671.6	1262.76
HLA-B4106	YES	GANALLFVGV	1274.12	13814.3	15881
HLA-B4106	YES	LSLLLFSAP	3659.1	19134.4	15044.7
HLA-B4106	YES	RERRDNYVP	14.4122	2939.5	508.87
HLA-B4106	YES	VETTFSTEP	35.5519	2585.5	1485.27
HLA-B4202	NO	DPEVHSTAD	2135.92	27654	2635.42
HLA-B4202	NO	GTEMFSKMK	3400.63	40791.4	50000
HLA-B4202	NO	HEGMWRIPF	220.031	4897.4	2169.05
HLA-B4202	NO	HPCIHMKKN	393.83	26247.9	1785.2
HLA-B4202	NO	HPWMLDMCV	42.3949	350.7	631.809
HLA-B4202	NO	ICCDIQAIW	23.4381	40976.3	29425.3
HLA-B4202	NO	KENADVIEL	20044.9	27039.5	9759.45
HLA-B4202	NO	KVWTAVRIV	179.103	13011.7	5932.98
HLA-B4202	NO	MMSEALGME	20315	28162.5	11986.9
HLA-B4202	NO	NGRVCKVCG	2452.51	28346.5	4335.14
HLA-B4202	NO	QTPLCLCPC	909.827	33028.3	19088.1
HLA-B4202	NO	RNCQKKFTQ	3366.62	38406.5	13648.8
HLA-B4202	NO	TRIMPNTKF	348.39	25369.2	19295.7
HLA-B4202	NO	WPVDCFEMC	5.47473	13415	1884.44
HLA-B4202	YES	FPRPWLHGL	1	22.5	24.0712
HLA-B4202	YES	FPVTPQVPL	1	77.2	37.5107
HLA-B4202	YES	GPKRIVKCF	6.61602	741.3	163.386
HLA-B4202	YES	GPSHKARVL	3.29024	1188.5	211.831
HLA-B4202	YES	IIKDYGKQM	13.6111	3861.1	1235.73
HLA-B4202	YES	IPRRIRQGF	3.98076	71.8	49.162
HLA-B4202	YES	LPPIVAKEI	42.6908	1260.1	299.473
HLA-B4202	YES	RPGGKKHYM	1	272	236.037
HLA-B4202	YES	RPMTYKAAL	1	8.4	24.5977
HLA-B4202	YES	RPMTYKAAV	1	12.6	62.3744
HLA-B4202	YES	RPQVPLRPM	1	26.7	79.1378
HLA-B4202	YES	SPAIFQSSM	3.67546	60.5	90.1097
HLA-B4202	YES	SPRTLNAWV	1.08944	144.3	140.42
HLA-B4202	YES	TPQVPLRPM	1	47.4	75.7858
HLA-B4405	NO	CRLKDATAHD	22831.7	43535.4	50000
HLA-B4405	NO	CTAEHAMDS	50000	37004.9	35752.1
HLA-B4405	NO	ELLVMAAIIS	39160.2	37457.6	50000
HLA-B4405	NO	FNKLMQLWGH	50000	44353.1	50000
HLA-B4405	NO	GFAKPQNTHL	889.038	35868.4	12117.3
HLA-B4405	NO	GHHFFEFPIT	10901.9	30196.1	50000
HLA-B4405	NO	NTQPAQATNW	188.025	17472	25842.4
HLA-B4405	NO	TPPLQMAEM	13864.2	38190.6	50000
HLA-B4405	NO	VHCGWFWMW	177.043	16886.7	8950.22
HLA-B4405	NO	VIMPIRHNNT	7267.1	41303.4	50000
HLA-B4405	NO	WICKRIRHWM	272.719	40889.9	40270.8
HLA-B4405	YES	AENLLDFVRF	6.4345	195.2	554.879
HLA-B4405	YES	EEALLDFVRF	10.9531	572.6	1085.26
HLA-B4405	YES	EEFGRAFSF	2.19724	387.6	289.908
HLA-B4405	YES	EENALDFVRF	7.6544	369.3	801.611
HLA-B4405	YES	EENLADFVRF	12.2913	659.2	883.597
HLA-B4405	YES	EENLLDAVRF	16.5256	713.3	953.119
HLA-B4405	YES	EENLLDFARF	13.3528	519	1039.29
HLA-B4405	YES	EENLLDFVAF	7.6207	390	828.057
HLA-B4405	YES	EENLLDFVRF	9.89886	560.3	984.564
HLA-B4405	YES	EEYLKAWTF	1.3893	306.5	384.09
HLA-B4405	YES	EEYLQAFTY	9.13681	2148.6	995.274
HLA-B4408	NO	AEGEMFTRDI	42.6974	596	1824.25
HLA-B4408	NO	ALGWKANGICL	19275.6	34389.3	13070.7
HLA-B4408	NO	CCFARDRDW	150.052	9424.8	1946.61
HLA-B4408	NO	DPENGLRNI	19229.2	39696.3	41599.4
HLA-B4408	NO	DSRSPKGSMAKH	2838.48	43101.8	50000
HLA-B4408	NO	EMDGVEGDCIP	4393.71	40790.9	50000
HLA-B4408	NO	FKPLFAIKE	50000	45078.4	50000
HLA-B4408	NO	FTQHHFGVH	50000	35585	38565.1
HLA-B4408	NO	GAAHINAPE	50000	34417.6	18478.4
HLA-B4408	NO	GESEKPKIA	203.372	18879.2	9865.62
HLA-B4408	NO	GFGFWWWLWNG	10004.4	36888.1	50000
HLA-B4408	NO	GRPAHQIVTCS	14826.4	43883.4	50000
HLA-B4408	NO	GSANMCPQN	47775.8	36242.5	12117.3
HLA-B4408	NO	HGHFCRIRL	12903.2	33422.7	21734.5
HLA-B4408	NO	HMIHVKAWL	4038.52	16463.5	7945.94
HLA-B4408	NO	HRNFTIRRD	50000	42767.8	50000
HLA-B4408	NO	HWHHKWTTC	2903.27	39844.8	16763.9
HLA-B4408	NO	IFNFDFLDW	782.032	6801.6	3646.02
HLA-B4408	NO	IRLWWFAWPDR	41426.4	39018.4	50000
HLA-B4408	NO	KFPGCGRIE	50000	43857.8	50000
HLA-B4408	NO	KGMHPQCKFI	1173.27	23431.6	11604
HLA-B4408	NO	LNFNFEGRI	29055.7	27330.1	10992.9
HLA-B4408	NO	LPDMGVHHE	50000	43657	50000
HLA-B4408	NO	LSFFENFCIF	7336.06	9413.8	8571.13
HLA-B4408	NO	MEQNRRMNG	139.169	9574.8	7131.08
HLA-B4408	NO	MGNFEFMQC	12647.9	34635.8	5932.98
HLA-B4408	NO	MHVRVPLEG	42107.9	31224.8	27279
HLA-B4408	NO	MIQRTLMIFK	35014	20748	48929.6
HLA-B4408	NO	MLPNHEIIK	50000	39438.2	39837.5
HLA-B4408	NO	MMDNNRLDH	22324	27627.4	16583.5
HLA-B4408	NO	NAEKVQFAP	50000	38314.3	50000
HLA-B4408	NO	PTRSLFLNSNM	33435.2	38719	50000
HLA-B4408	NO	PVKWRCCCMK	50000	42622.7	50000
HLA-B4408	NO	QDAWAIQRTD	634.155	28141.2	27279
HLA-B4408	NO	QDPQDWWDN	3439.56	42680.9	50000
HLA-B4408	NO	QISTIFPGVWC	5983	23286.6	22942.7
HLA-B4408	NO	QQLINWQDSRT	6911.97	36407.9	27279
HLA-B4408	NO	RMKSHDMMP	50000	29019	30069
HLA-B4408	NO	RQSACRNTT	18825.8	25283.7	13797.3
HLA-B4408	NO	RWFSACDINT	5012.57	36750.3	50000
HLA-B4408	NO	SARITPNNS	50000	37429.3	50000
HLA-B4408	NO	SILWWEPDMIR	5533.83	38167.9	50000
HLA-B4408	NO	TTSPSGRPQ	50000	38859.1	42971.9
HLA-B4408	NO	TVLLPGFTA	11686.7	26238	35367.4
HLA-B4408	NO	VDRQGDFVW	462.518	2657.1	2551.25
HLA-B4408	NO	VFIAMDRPMI	2365.49	20319.2	28485.5
HLA-B4408	NO	VGGHQNFVN	50000	45403.4	31740.5
HLA-B4408	YES	AADETLRLW	491.562	1943	1422.36
HLA-B4408	YES	AEAFLEHLW	4.52098	16.1	180.097
HLA-B4408	YES	AKAEQVNKAF	256.678	8812.6	6469.41
HLA-B4408	YES	ALAPILDDGW	351.219	2882.1	2751.98
HLA-B4408	YES	ALFAVPKNY	419.109	4359.1	1709.59
HLA-B4408	YES	ALKEIGDVENW	32.8958	1059.2	3807.28
HLA-B4408	YES	ALLDDSVRVY	282.665	6356.9	2607.06
HLA-B4408	YES	ALNEDLSSW	73.9322	778	704.005
HLA-B4408	YES	AQAEVYKEL	1654.43	3391.2	1145.59
HLA-B4408	YES	AQAGWLQHDY	51.0076	1027.5	1050.6
HLA-B4408	YES	AQAMPGVFFSL	433.425	10449	1709.59
HLA-B4408	YES	AQNAVRLHY	159.339	947.1	427.98
HLA-B4408	YES	AQQDVLKKSY	57.1963	2657	1567.83
HLA-B4408	YES	AQWLEKQDW	77.1413	435.6	579.421
HLA-B4408	YES	ASGLIVKEW	141.455	2863.8	1332.95
HLA-B4408	YES	AVGDVVKTW	140.681	2198.7	1209.27
HLA-B4408	YES	AVIGDVIRVY	229.322	6995.1	5441.03
HLA-B4408	YES	AVNKVIKSY	308.025	4160.8	2099.77
HLA-B4408	YES	AVSAVVHEY	803.451	2006.7	1785.2
HLA-B4408	YES	DQMPQGAPRLY	48.7156	5933	1765.99
HLA-B4408	YES	GQGHPASSW	304.962	1272.3	543.001
HLA-B4408	YES	GVAESIHLW	357.651	980.4	1453.47
HLA-B4408	YES	HQITVLHVY	805.779	1447.3	1109
HLA-B4408	YES	KLNPYAKTM	744.982	12669	3491.59
HLA-B4408	YES	KQAEIVKRL	855.163	10374.3	2751.98
HLA-B4408	YES	LQDTKISEW	1267.48	1882.4	1584.89
HLA-B4408	YES	NLIDEDGTNHW	45.2695	11329.4	5324.55
HLA-B4408	YES	NQHGIILKY	153.663	2850.3	1062.03
HLA-B4408	YES	QQNPGAFRL	1719.6	7674.5	1485.27
HLA-B4408	YES	RISGVDRYY	5805.03	14560.9	4288.48
HLA-B4408	YES	SASPDATIRIW	44.6631	10801.9	2551.25
HLA-B4408	YES	SGSDDGSLRLW	24.8357	11916.3	2635.42
HLA-B4408	YES	SLDDLVKVW	82.9175	2850.4	1746.99
HLA-B4408	YES	SQDPSGDSKLY	32.8956	13635	2551.25
HLA-B4408	YES	SQEEPGKGSFW	188.628	2184.6	1304.42
HLA-B4408	YES	SQIADVARF	247.103	1028.2	784.45
HLA-B4408	YES	SQLNEKVAQLY	177.035	4611.9	1276.5
HLA-B4408	YES	SQMILDKKF	101.905	883.3	743.14
HLA-B4408	YES	SQVEGEHQLW	134.171	339.2	819.146
HLA-B4408	YES	TLNEDLRSW	102.792	1553.4	1619.56
HLA-B4408	YES	TQDGRTAAW	333.284	1368.7	922.678
HLA-B4408	YES	TQMPDPKTF	192.568	1782	1050.6
HLA-B4408	YES	TQMTAGVDGHSW	20.1482	464.1	592.096
HLA-B4408	YES	VLIDIREYW	258.955	2095.4	4242.33
HLA-B4408	YES	VLIDSTPYRQ	13849.6	36637.6	50000
HLA-B4408	YES	VLMSAQESW	99.8421	660.9	902.926
HLA-B4408	YES	VQSDLLHKY	561.889	2710.8	1391.91
HLA-B4427	NO	ADICTFIFC	596.198	16580.8	2664.09
HLA-B4427	NO	AEAHADGVV	680.446	2214.4	792.984
HLA-B4427	NO	AEDGVVVLQF	19.2693	77.6	525.658
HLA-B4427	NO	AFLEAFMNSN	14971.3	33196.4	24481.5
HLA-B4427	NO	ALNHCSIIFP	17376.9	21386.4	42971.9
HLA-B4427	NO	AMWQVMDPL	3593.43	14699.9	3606.79
HLA-B4427	NO	ANGEPSEHHSV	2691.13	22182.6	19505.6
HLA-B4427	NO	AQMQKNRKGHRF	46.3683	7676.4	1235.73
HLA-B4427	NO	AQNCRVQGMQIG	310.002	21513.6	5324.55
HLA-B4427	NO	AQVVEVVFC	3476.06	25696.3	2032.71
HLA-B4427	NO	ARMFMIWKG	793.483	8872.8	10992.9
HLA-B4427	NO	ASAMTQPTQRT	948.456	39697.2	33144.3
HLA-B4427	NO	AWMVTVSGGVS	1839.23	37191.1	28485.5
HLA-B4427	NO	AWTFMRLES	50000	38090.3	34610.3
HLA-B4427	NO	CAFAVNILPG	50000	27110.4	28795.4
HLA-B4427	NO	CFGQFNNHVP	15861.5	36355.6	50000
HLA-B4427	NO	CIDLVDMNC	50000	42555.5	32787.6
HLA-B4427	NO	CKENQHAKKKI	2202.65	13754.3	39837.5
HLA-B4427	NO	CKRKACNPNE	33133.3	41116.6	50000
HLA-B4427	NO	CMQCTRCHGS	6485.6	29077.1	50000
HLA-B4427	NO	CNMMFVEHQG	3184.06	19259	26985.4
HLA-B4427	NO	CQWTRTPLTV	14778.9	12886.3	5500.22
HLA-B4427	NO	CTDSFFTMHA	3492.34	18839.6	50000
HLA-B4427	NO	CVTMIEVDNM	14258.1	28398.1	37739.6
HLA-B4427	NO	DDWEESFSWA	1381.58	10584.3	50000
HLA-B4427	NO	DFHFVWTRKD	16893.2	37220.5	50000
HLA-B4427	NO	DNASPKTNPQV	50000	42649	42509.4
HLA-B4427	NO	DQPTQQMQFHV	44763.3	33254.6	39837.5
HLA-B4427	NO	DSGSIWGMNRHG	3218.29	43476.5	50000
HLA-B4427	NO	DTAWKHWWM	402.247	28934.3	16228.5
HLA-B4427	NO	DVILFGVSDV	19507.6	31474.7	50000
HLA-B4427	NO	EECGDAMHHN	109.135	19430.8	4989.87
HLA-B4427	NO	EHKTNQCWR	20994.6	38074.6	50000
HLA-B4427	NO	EKAWMFQDTLG	7862.49	36520	50000
HLA-B4427	NO	ELGCIDDIAT	50000	40442.4	50000
HLA-B4427	NO	ELIAHWHQT	901.616	30500.8	28795.4
HLA-B4427	NO	EMNPSIWGE	3176.82	27515.8	9654.43
HLA-B4427	NO	ENRAFGDRG	46749.8	40103.9	36534.2
HLA-B4427	NO	EPGWRSDRMT	29368.9	41922.1	50000
HLA-B4427	NO	ERAADSEPKP	39864.1	41836.4	50000
HLA-B4427	NO	EWGNIPFRW	80.0338	19154.3	3272.12
HLA-B4427	NO	EWHHQSPNQP	5908.28	42242.2	50000
HLA-B4427	NO	EWIIEWKHSWI	362.375	30871.4	21040.3
HLA-B4427	NO	FCIRGAWTEKCV	2189.96	42087.5	34237.8
HLA-B4427	NO	FFRGSIPGH	30231.5	42099.8	43439.4
HLA-B4427	NO	FGHFEGFTILIW	809.948	1516.5	4576.12
HLA-B4427	NO	FHCKGTGLRTV	3098.97	41284.2	50000
HLA-B4427	NO	FIMEVKEIEQCI	777.627	10007.5	12790.9
HLA-B4427	NO	FLMHHRSWHWK	2444.6	20716.8	50000
HLA-B4427	NO	FNNEHSLEDGK	16504	33808.6	50000
HLA-B4427	NO	FSGQTNKPI	22242.1	37958.6	10641.9
HLA-B4427	NO	FTQWPMGAVST	12744.2	38550.1	50000
HLA-B4427	NO	GCKFWFKDDRV	37850.8	40161.2	50000
HLA-B4427	NO	GCVVVSLAMDM	17579.6	37994.8	10641.9
HLA-B4427	NO	GELQQEWVGP	209.624	7322.2	9972.95
HLA-B4427	NO	GKHAWPIIA	12362.7	30099.2	41599.4
HLA-B4427	NO	GKVDPPLLVA	12593.3	32917.4	50000
HLA-B4427	NO	GNDWQAAFP	50000	40404.8	50000
HLA-B4427	NO	GQEALPHIQQF	1941.32	1205.4	3236.91
HLA-B4427	NO	GSIDPREHDW	189.319	18407.6	9146.01
HLA-B4427	NO	HFPWMIHLVS	15151.4	33554.9	50000
HLA-B4427	NO	HIWQAQKRP	39169	41159.3	50000
HLA-B4427	NO	HLKWPQLIEF	4512.97	19219	21500.6
HLA-B4427	NO	HQELVCPNE	50000	36635.2	19295.7
HLA-B4427	NO	HQKSGQADTN	46653.1	37575.4	21734.5
HLA-B4427	NO	HSHFAGFSK	45229.6	34947.4	30069
HLA-B4427	NO	HTHLFGRMSAN	12165.2	42142.2	50000
HLA-B4427	NO	HVHLPPDMC	18529	43006.3	50000
HLA-B4427	NO	HVWLLTGARN	31227	38305.6	50000
HLA-B4427	NO	HVWQISCWT	4266.37	34866.6	50000
HLA-B4427	NO	HWFRFGIWRVK	2064.1	37675.1	50000
HLA-B4427	NO	IAVGDDLHAPE	39399.9	45022.3	50000
HLA-B4427	NO	ICAPHCDVTSF	121.911	31203.1	5560.06
HLA-B4427	NO	IEPNAQWDK	428.5	24936.8	8208.09
[truncated: 2,122 more rows]

## Sheet: Table S4
HLA	Peptide	PSSMHCpan	NetMHC	NetMHCpan	PickPocket	Nebula	sNebula	SMM
A01	EADPTGHSY	Y	Y	Y	Y	N	N	Y
A01	EVDPASNTY	Y	Y	Y	Y	N	Y	N
A01	EVDPIGHLY	Y	Y	Y	Y	Y	Y	Y
A01	FLEGNEVGKTY	Y	N	N	N	N	N	Y
A01	ILDSSEEDK	N	N	N	Y	N	Y	N
A01	ILDTAGREEY	Y	Y	Y	N	N	Y	Y
A01	KCDICTDEY	Y	N	N	N	N	N	N
A01	RSDSGQQARY	Y	Y	Y	N	N	Y	Y
A01	SSDYVIPIGTY	Y	N	Y	N	N	Y	N
A01	TSEKRPFMCAY	Y	Y	Y	N	N	Y	N
A01	YVDFREYEYY	Y	Y	Y	Y	N	Y	Y
A02	AAGIGILTV	Y	N	Y	Y	Y	Y	Y
A02	ACDPHSGHFV	Y	N	N	N	N	Y	N
A02	ALCRWGLLL	Y	Y	Y	Y	Y	Y	Y
A02	ALDVYNGLL	Y	Y	Y	Y	Y	Y	Y
A02	ALGGHPLLGV	Y	Y	Y	Y	N	Y	Y
A02	ALIHHNTHL	Y	Y	Y	Y	N	Y	Y
A02	ALKDVEERV	Y	Y	Y	Y	N	Y	Y
A02	ALLALTSAV	Y	Y	Y	Y	N	Y	Y
A02	ALLEIASCL	Y	Y	Y	Y	N	Y	Y
A02	ALSVMGVYV	Y	Y	Y	Y	N	Y	Y
A02	ALWPWLLMA	Y	Y	Y	Y	N	Y	Y
A02	ALWPWLLMAT	Y	Y	Y	Y	N	Y	Y
A02	ALYVDSLFFL	Y	Y	Y	Y	N	Y	Y
A02	AMLGTHTMEV	Y	Y	Y	Y	Y	Y	Y
A02	AQCQETIRV	Y	Y	Y	Y	N	Y	Y
A02	AQPDTAPLPV	Y	Y	Y	Y	N	Y	Y
A02	AWISKPPGV	Y	N	Y	Y	N	Y	Y
A02	CIAEQYHTV	Y	Y	Y	Y	N	Y	Y
A02	CLLWSFQTSA	Y	Y	Y	Y	N	Y	Y
A02	CQWGRLWQL	Y	Y	Y	Y	N	Y	Y
A02	ELTLGEFLKL	Y	N	N	N	N	Y	Y
A02	EAAGIGILTV	Y	N	Y	Y	Y	Y	Y
A02	FIASNGVKLV	Y	Y	Y	Y	N	Y	Y
A02	FINDEIFVEL	Y	Y	Y	Y	N	Y	Y
A02	FLDEFMEGV	Y	Y	Y	Y	N	Y	Y
A02	FLDRFLSCM	Y	Y	Y	Y	N	Y	Y
A02	FLFLLFFWL	Y	Y	Y	Y	N	Y	Y
A02	FLGYLILGV	Y	Y	Y	Y	N	Y	Y
A02	FLIIWQNTM	Y	Y	Y	Y	N	Y	Y
A02	FLLGLIFLL	Y	Y	Y	Y	N	Y	Y
A02	FLPEFGISSA	Y	Y	Y	Y	N	Y	Y
A02	FLTPKKLQCV	Y	Y	Y	Y	N	Y	Y
A02	FLWGPRALV	Y	Y	Y	Y	Y	Y	Y
A02	FMNKFIYEI	Y	Y	Y	Y	N	Y	Y
A02	FMVEDETVL	Y	Y	Y	Y	N	Y	Y
A02	FVGEFFTDV	Y	Y	Y	Y	N	Y	Y
A02	GLPPDVQRVH	Y	N	N	N	N	Y	N
A02	GLQLGVQAV	Y	Y	Y	Y	N	Y	Y
A02	GLYDGMEHL	Y	Y	Y	Y	N	Y	Y
A02	GVALQTMKQ	N	N	N	N	N	Y	Y
A02	GVLVGVALI	Y	Y	Y	Y	N	Y	Y
A02	GVYDGREHTV	Y	Y	Y	Y	N	Y	Y
A02	HLSTAFARV	Y	Y	Y	Y	Y	Y	Y
A02	HLYQGCQVV	Y	Y	Y	Y	Y	Y	Y
A02	HQQYFYKIPILVINK	N	N	N	N	N	Y	N
A02	IISAVVGIL	Y	Y	Y	Y	Y	Y	Y
A02	ILAKFLHWL	Y	Y	Y	Y	Y	Y	Y
A02	ILDKVLVHL	Y	Y	Y	Y	N	Y	Y
A02	ILFGISLREV	Y	Y	Y	Y	N	Y	Y
A02	ILHNGAYSL	Y	Y	Y	Y	Y	Y	Y
A02	ILTVILGVL	Y	Y	Y	Y	Y	Y	Y
A02	IMIGVLVGV	Y	Y	Y	Y	Y	Y	Y
A02	ITDQVPFSV	Y	Y	Y	Y	Y	Y	Y
A02	KASEKIFYV	Y	Y	Y	Y	N	Y	Y
A02	KIFGSLAFL	Y	Y	Y	Y	Y	Y	Y
A02	KMDAEHPEL	Y	Y	Y	Y	N	Y	Y
A02	KTWGQYWQV	Y	Y	Y	Y	Y	Y	Y
A02	KVAELVHFL	Y	Y	Y	Y	Y	Y	Y
A02	KVHPVIWSL	Y	Y	Y	Y	N	Y	Y
A02	KVLEYVIKV	Y	Y	Y	Y	N	Y	Y
A02	KVVEFLAML	Y	Y	Y	Y	N	Y	Y
A02	LAALPHSCL	Y	N	N	N	N	Y	Y
A02	LKLSGVVRL	Y	N	N	N	N	Y	Y
A02	LLDGTATLRL	Y	Y	Y	Y	Y	Y	Y
A02	LLFGLALIEV	Y	Y	Y	Y	N	Y	Y
A02	LLGATCMFV	Y	Y	Y	Y	N	Y	Y
A02	LLGRNSFEV	Y	Y	Y	Y	Y	Y	Y
A02	LLLDDLLVSI	Y	Y	Y	Y	N	Y	Y
A02	LLLLTVLTV	Y	Y	Y	Y	N	Y	Y
A02	LLNAFTVTV	Y	Y	Y	Y	N	Y	Y
A02	LLSDDDVVV	Y	Y	Y	Y	N	Y	Y
A02	LLYKLADLI	Y	Y	Y	Y	N	Y	Y
A02	LMLQNALTTM	Y	Y	Y	Y	N	Y	Y
A02	MIAVFLPIV	Y	Y	Y	Y	N	Y	Y
A02	MLAVISCAV	Y	Y	Y	Y	N	Y	Y
A02	MLGTHTMEV	Y	Y	Y	Y	Y	Y	Y
A02	MLLAVLYCL	Y	Y	Y	Y	Y	Y	Y
A02	MLMAQEALAFL	Y	Y	Y	Y	N	Y	Y
A02	NLSSAEVVV	Y	Y	Y	Y	N	Y	Y
A02	PLPPARNGGL	N	N	N	N	N	Y	Y
A02	PLQPEQLQV	Y	Y	N	Y	N	Y	Y
A02	PLTEYIQPV	Y	Y	Y	Y	N	Y	Y
A02	PLTSIISAV	Y	Y	Y	Y	Y	Y	Y
A02	RIAECILGM	Y	Y	Y	Y	N	Y	Y
A02	RLARLALVL	Y	Y	Y	Y	N	Y	Y
A02	RLLQETELV	Y	Y	Y	Y	N	Y	Y
A02	RLMKQDFSV	Y	Y	Y	Y	N	Y	Y
A02	RLPRIFCSC	Y	Y	Y	Y	N	Y	Y
A02	RLSSCVPVA	Y	Y	Y	Y	N	Y	Y
A02	RLVDDFLLV	Y	Y	Y	Y	N	Y	Y
A02	RMPEAAPPV	Y	Y	Y	Y	Y	Y	Y
A02	RQKKIRIQL	Y	N	N	N	N	Y	Y
A02	SAWISKPPGV	Y	N	Y	Y	N	Y	Y
A02	SLADTNSLAV	Y	Y	Y	Y	Y	Y	Y
A02	SLFEGIDIYT	Y	Y	Y	Y	N	Y	Y
A02	SLGWLFLLL	Y	Y	Y	Y	N	Y	Y
A02	SLIAAAAFCLA	Y	Y	Y	Y	N	Y	Y
A02	SLLMWITQC	Y	Y	Y	Y	Y	Y	Y
A02	SLLQHLIGL	Y	Y	Y	Y	N	Y	Y
A02	SLLSGDWVL	Y	Y	Y	Y	N	Y	Y
A02	SLSKILDTV	Y	Y	Y	Y	N	Y	Y
A02	SLYKFSPFPL	Y	Y	Y	Y	N	Y	Y
A02	SLYSFPEPEA	Y	Y	Y	Y	N	Y	Y
A02	SSKALQRPV	N	N	N	N	N	Y	Y
A02	STAPPVHNV	Y	Y	Y	Y	N	Y	Y
A02	SVASTITGV	Y	Y	Y	Y	N	Y	Y
A02	SVYDFFVWL	Y	Y	Y	Y	Y	Y	Y
A02	TLDSQVMSL	Y	Y	Y	Y	N	Y	Y
A02	TLEEITGYL	Y	Y	Y	Y	N	Y	Y
A02	TLMSAMTNL	Y	Y	Y	Y	N	Y	Y
A02	TLNDECWPA	Y	Y	Y	Y	N	Y	Y
A02	TLPGYPPHV	Y	Y	Y	Y	N	Y	Y
A02	TMNGSKSPV	Y	Y	Y	Y	N	Y	Y
A02	VISNDVCAQV	Y	Y	Y	Y	N	Y	Y
A02	VLDGLDVLL	Y	Y	Y	Y	N	Y	Y
A02	VLFYLGQY	Y	N	N	Y	N	Y	N
A02	VLHWDPETV	Y	Y	Y	Y	N	Y	Y
A02	VLLQAGSLHA	Y	N	Y	Y	N	Y	Y
A02	VLPDVFIRC	Y	Y	Y	Y	Y	Y	Y
A02	VLPDVFIRCV	Y	Y	Y	Y	N	Y	Y
A02	VLYRYGSFSV	Y	Y	Y	Y	Y	Y	Y
A02	VVLGVVFGI	Y	Y	Y	Y	Y	Y	Y
A02	VVPCEPPEV	Y	Y	Y	Y	N	Y	Y
A02	WLPFGFILI	Y	Y	Y	Y	N	Y	Y
A02	YLEPGPVTA	Y	Y	Y	Y	Y	Y	Y
A02	YLNDHLEPWI	Y	Y	Y	Y	N	Y	Y
A02	YLQLVFGIEV	Y	Y	Y	Y	Y	Y	Y
A02	YLSGANLNL	Y	Y	Y	Y	Y	Y	Y
A02	YLVPQQGFFC	Y	N	Y	Y	N	Y	Y
A02	YMDGTMSQV	Y	Y	Y	Y	N	Y	Y
A02	YMIMVKCWMI	Y	Y	Y	Y	Y	Y	Y
A03	ALLAVGATK	Y	Y	Y	Y	Y	Y	Y
A03	ALNFPGSQK	Y	Y	Y	Y	Y	Y	Y
A03	GLASFKSFLK	Y	Y	Y	Y	N	Y	Y
A03	HLFGYSWYK	Y	Y	Y	Y	Y	Y	Y
A03	IALNFPGSQK	Y	Y	Y	N	Y	Y	Y
A03	KIFSEVTLK	Y	Y	Y	Y	N	Y	Y
A03	KILDAVVAQK	Y	Y	Y	Y	N	Y	Y
A03	KINKNPKYK	Y	Y	Y	Y	N	Y	Y
A03	LIYRRRLMK	Y	Y	Y	Y	Y	Y	Y
A03	NTYASPRFK	Y	Y	Y	Y	N	Y	Y
A03	PLLENVISK	Y	N	N	Y	N	Y	Y
A03	RAGLQVRKNK	Y	N	Y	N	N	Y	Y
A03	RLLVPTQFV	Y	N	Y	Y	N	Y	N
A03	RSYVPLAHR	Y	Y	Y	Y	N	Y	Y
A03	SLFPNSPKWTSK	N	Y	Y	Y	N	Y	N
A03	SLFRAVITK	Y	Y	Y	Y	Y	Y	Y
A03	TLDWLLQTPK	Y	Y	Y	N	N	Y	Y
A03	VLRENTSPK	Y	Y	Y	Y	Y	Y	Y
A11	ALNFPGSQK	Y	Y	Y	N	Y	Y	Y
A11	AVCPWTWLR	Y	Y	Y	Y	N	Y	Y
A24	AFLPWHRLF	Y	Y	Y	Y	Y	Y	Y
A24	CMTWNQMNL	Y	N	N	Y	N	Y	N
A24	EYILSLEEL	Y	Y	Y	Y	N	Y	Y
A24	EYLQLVFGI	Y	Y	Y	Y	N	Y	Y
A24	EYLSLSDKI	Y	Y	Y	Y	N	Y	Y
A24	EYSKECLKEF	Y	Y	Y	N	N	Y	Y
A24	IYMDGTADFSF	Y	Y	Y	Y	N	Y	N
A24	KFLDALISL	Y	Y	Y	Y	N	Y	Y
A24	KYDCFLHPF	Y	Y	Y	Y	N	Y	Y
A24	KYVGIEREM	Y	Y	Y	Y	N	Y	Y
A24	LYATVIHDI	Y	Y	Y	Y	N	Y	Y
A24	LYSACFWWL	Y	Y	Y	Y	N	Y	Y
A24	LYVDSLFFL	Y	Y	Y	Y	N	Y	Y
A24	NSQPVWLCL	Y	N	N	N	N	N	N
A24	NYARTEDFF	Y	Y	Y	Y	N	Y	Y
A24	NYKRCFPVI	Y	Y	Y	Y	N	Y	Y
A24	NYNNFYRFL	Y	Y	Y	Y	N	Y	Y
A24	QYSWFVNGTF	Y	Y	Y	Y	Y	Y	Y
A24	RYQLDPKFI	Y	Y	Y	Y	N	Y	Y
A24	SYLDSGIHF	Y	Y	Y	Y	Y	Y	Y
A24	TCQPTCRSL	Y	N	N	N	N	Y	N
A24	TFPDLESEF	Y	Y	Y	Y	N	Y	Y
A24	TYACFVSNL	Y	Y	Y	Y	N	Y	Y
A24	TYLPTNASL	Y	Y	Y	Y	Y	Y	Y
A24	VAELVHFLL	Y	N	N	N	N	Y	N
A24	VYFFLPDHL	Y	Y	Y	Y	N	Y	Y
A24	YLAMPFATPMEAELARRSLA	N	N	N	N	N	Y	N
A26	QCSGNFMGF	Y	N	N	N	N	Y	N
A29	YYWPRPRRY	Y	Y	Y	N	Y	Y	Y
A31	ASGPGGGAPR	N	N	Y	N	N	N	Y
A31	LAAQERRVPR	Y	Y	Y	N	N	Y	Y
A31	LLGPGRPYR	Y	Y	Y	Y	Y	Y	Y
A31	MSLQRQFLR	Y	Y	Y	Y	Y	Y	Y
A32	RTKQLYPEW	Y	Y	Y	Y	N	Y	Y
A33	LLGPGRPYR	Y	N	Y	Y	Y	Y	Y
A34	MVKISGGPR	Y	N	Y	Y	N	N	N
A68	EAFIQPITR	Y	Y	Y	Y	N	Y	Y
A68	ELVRRILSR	Y	Y	Y	N	N	Y	Y
A68	ETVSEQSNV	Y	Y	Y	Y	N	Y	Y
A68	EVISCKLIKR	Y	Y	Y	Y	N	Y	Y
A68	EVYDGREHSA	Y	Y	Y	N	N	Y	Y
A68	HTMEVTVYHR	Y	Y	Y	Y	Y	Y	Y
A68	TVSGNILTIR	Y	Y	Y	N	N	Y	Y
B07	APRGPHGGAASGL	N	Y	Y	Y	N	Y	N
B07	APRGVRMAV	Y	Y	Y	Y	N	Y	Y
B07	LPRWPPPQL	Y	Y	Y	Y	N	N	Y
B07	QRPYGYDQIM	Y	Y	Y	N	N	Y	N
B07	RPHVPESAF	Y	Y	Y	Y	N	Y	Y
B07	RVRFFFPSL	Y	Y	Y	Y	Y	N	Y
B07	SPRWWPTCL	Y	Y	Y	Y	N	Y	Y
B07	SPSSNRIRNT	Y	N	N	N	N	Y	N
B07	SSPGCQPPA	Y	N	N	N	N	N	N
B08	GFKQSSKAL	Y	N	N	N	Y	Y	N
B08	LSRLSNRLL	N	N	N	N	N	Y	N
B13	QGQHFLQKV	N	N	N	N	N	Y	N
B15	RQKRILVNL	Y	Y	Y	N	N	Y	Y
B18	MEVDPIGHLY	Y	Y	Y	Y	Y	Y	Y
B27	SRFGGAVVR	Y	Y	Y	Y	N	Y	Y
B35	EAAGIGILTV	N	N	N	N	Y	Y	N
B35	EADPTGHSY	Y	Y	Y	Y	N	Y	Y
B35	EVDPIGHLY	Y	Y	Y	N	Y	Y	Y
B35	EVDPIGHVY	Y	Y	Y	N	Y	Y	Y
B35	FPSDSWCYF	Y	Y	Y	Y	Y	Y	Y
B35	LPAVVGLSPGEQEY	N	Y	Y	Y	Y	Y	N
B35	LPHSSSHWL	Y	Y	Y	Y	Y	Y	Y
B35	LPSSADVEF	Y	Y	Y	Y	Y	Y	Y
B35	MPFATPMEA	Y	Y	Y	Y	N	Y	Y
B35	TPRLPSSADVEF	N	N	N	Y	N	Y	N
B35	VPLDCVLYRY	Y	Y	Y	N	N	Y	Y
B35	VVVGAVGVG	N	N	N	N	N	Y	N
B37	REPVTKAEML	Y	N	N	N	N	Y	N
B37	SESLKMIF	Y	N	N	N	N	Y	N
B38	LHHAFVDSIF	N	N	Y	Y	N	Y	N
B38	SHETVIIEL	Y	N	Y	Y	N	Y	Y
B40	AELVHFLLL	Y	Y	Y	Y	N	Y	Y
B44	AEPINIQTW	Y	Y	Y	Y	N	Y	Y
B44	EEKLIVVLF	Y	Y	Y	Y	Y	Y	N
B44	KEADPTGHSY	Y	Y	Y	Y	N	Y	Y
B44	KELEGILLL	Y	Y	Y	Y	N	Y	N
B44	MEVDPIGHLY	Y	Y	Y	Y	Y	Y	Y
B44	SEIWRDIDF	Y	Y	Y	Y	Y	Y	Y
B44	SELFRSGLDSY	Y	N	Y	Y	N	Y	N
B44	SESIKKKVL	Y	N	N	Y	N	Y	N
B45	AEEAAGIGIL	Y	N	N	Y	N	Y	Y
B45	AEEAAGIGILT	N	N	N	N	N	Y	N
B46	SQKTYQGSY	Y	N	N	N	N	N	N
B49	KEFTVSGNILTI	N	N	Y	Y	N	Y	N
B51	MPFATPMEA	Y	N	Y	Y	N	Y	N
B52	FATPMEAEL	Y	N	N	N	N	Y	N
B52	QQITKTEV	N	N	N	N	N	Y	N
B52	WQYFFPVIF	Y	N	N	N	N	Y	N
B53	DPARYEFLW	Y	Y	Y	Y	N	Y	Y
B55	CTACRWKKACQR	N	N	N	N	N	Y	N
B57	ASSTLYLVF	Y	N	Y	Y	N	Y	N
B57	ITKKVADLVGF	Y	N	N	N	N	Y	N
C12	FATPMEAELAR	N	N	N	N	N	N	N
Cw16	AARAVFLAL	N	N	N	N	N	N	N
Cw16	ISGGPRISY	N	N	N	N	N	N	N
Cw16	SAYGEPRKL	N	N	N	N	N	N	N
Cw2	SAFPTTINF	Y	N	Y	N	N	N	N
Cw3	LAMPFATPM	Y	N	Y	Y	Y	N	N
Cw3	SAYGEPRKL	Y	N	Y	Y	N	N	N
Cw6	ARGPESRLL	Y	Y	N	Y	N	Y	Y
Cw6	FRSGLDSYV	Y	Y	Y	N	N	Y	Y
Cw6	YRPRPRRY	N	Y	N	N	N	Y	N
Cw7	EGDCAPEEK	N	N	N	N	N	Y	Y
Cw7	RNGYRALMDKS	N	N	N	N	N	Y	N
Cw7	RVRFFFPSL	Y	N	N	N	N	N	N
Cw7	VRIGHLYIL	Y	Y	Y	Y	N	Y	Y
Cw8	ANDPIFVVL	Y	N	N	Y	N	N	Y
Cw8	SNDGPTLI	N	N	N	N	N	N	N

## Sheet: Table S5
Size of training database	ACC	AUC
10	0.643068	0.683
20	0.680678	0.744
30	0.727139	0.8
40	0.733776	0.804
50	0.726401	0.793
60	0.769912	0.855
70	0.773599	0.853
80	0.780236	0.868
90	0.786873	0.861
100	0.79941	0.872
110	0.794985	0.872
120	0.794248	0.874
130	0.797198	0.886
140	0.822271	0.893
150	0.806785	0.895
160	0.79351	0.876
170	0.789823	0.881
180	0.820796	0.896
190	0.807522	0.883
200	0.79941	0.888
210	0.811209	0.9
220	0.813422	0.887
230	0.817109	0.897
240	0.829646	0.9
250	0.808997	0.897
260	0.814897	0.885
270	0.817109	0.904
280	0.819322	0.903
290	0.814159	0.899
300	0.816372	0.899
310	0.821534	0.905
320	0.833333	0.905
330	0.828171	0.903
340	0.831858	0.908
350	0.817847	0.9
360	0.823009	0.904
370	0.822271	0.905
380	0.828171	0.91
390	0.832596	0.914
400	0.833333	0.906
410	0.824484	0.903
420	0.823009	0.911
430	0.817847	0.901
440	0.821534	0.908
450	0.818584	0.901
460	0.820796	0.907
470	0.828909	0.906
480	0.839233	0.91
490	0.815634	0.904
500	0.822271	0.909
510	0.833333	0.909
520	0.827434	0.905
530	0.820796	0.903
540	0.813422	0.907
550	0.830383	0.909
560	0.828909	0.911
570	0.823009	0.904
580	0.837758	0.912
590	0.827434	0.91
600	0.823009	0.905
610	0.828171	0.912
620	0.821534	0.909
630	0.831858	0.905
640	0.824484	0.913
650	0.817109	0.909
660	0.828909	0.906
670	0.823009	0.907
680	0.823746	0.903
690	0.832596	0.909
700	0.829646	0.911
710	0.825221	0.914
720	0.834071	0.915
730	0.831858	0.91
740	0.822271	0.902
750	0.828909	0.907
760	0.834808	0.91
770	0.831858	0.905
780	0.822271	0.91
790	0.838496	0.919
800	0.823746	0.91
810	0.830383	0.911
820	0.814897	0.907
830	0.830383	0.911
840	0.825959	0.915
850	0.823746	0.905
860	0.831858	0.912
870	0.827434	0.911
880	0.830383	0.91
890	0.820796	0.908
900	0.831121	0.912
910	0.832596	0.91
920	0.838496	0.916
930	0.828909	0.911
940	0.820059	0.911
950	0.841445	0.913
960	0.836283	0.911
970	0.820796	0.912
980	0.837758	0.912
990	0.828909	0.915
1000	0.824484	0.909
1010	0.825221	0.91
1020	0.822271	0.91
1030	0.831121	0.915
1040	0.828171	0.908
1050	0.834071	0.911
1060	0.828171	0.911
1070	0.822271	0.907
1080	0.822271	0.912
1090	0.826696	0.911
1100	0.831121	0.916
1110	0.834071	0.913
1120	0.833333	0.914
1130	0.831858	0.913
1140	0.831858	0.914
1150	0.834071	0.913
1160	0.830383	0.911
1170	0.825959	0.909
1180	0.825959	0.911
1190	0.827434	0.911
1200	0.831858	0.914
1210	0.834808	0.916
1220	0.825959	0.914
1230	0.828909	0.913
1240	0.828171	0.91
1250	0.831121	0.914
1260	0.839971	0.918
1270	0.829646	0.912
1280	0.833333	0.913
1290	0.828909	0.915
1300	0.824484	0.913
1310	0.827434	0.911
1320	0.834071	0.914
1330	0.834071	0.911
1340	0.831858	0.91
1350	0.831121	0.913
1360	0.834071	0.915
1370	0.830383	0.912
1380	0.834808	0.912
1390	0.834071	0.915
1400	0.828909	0.912
1410	0.825959	0.911
1420	0.830383	0.911
1430	0.823746	0.909
1440	0.831121	0.913
1450	0.832596	0.91
1460	0.827434	0.914
1470	0.826696	0.913
1480	0.827434	0.909
1490	0.830383	0.913
1500	0.837758	0.915
1510	0.836283	0.915
1520	0.825221	0.913
1530	0.828909	0.915
1540	0.827434	0.912
1550	0.828909	0.915
1560	0.830383	0.912
1570	0.828909	0.914
1580	0.827434	0.913
1590	0.824484	0.912
1600	0.839233	0.914
1610	0.825221	0.911
1620	0.828909	0.91
1630	0.833333	0.916
1640	0.832596	0.912
1650	0.826696	0.913
1660	0.825221	0.909
1670	0.823746	0.913
1680	0.820796	0.911
1690	0.829646	0.914
1700	0.835546	0.916
1710	0.831121	0.913
1720	0.826696	0.913
1730	0.836283	0.917
1740	0.829646	0.912
1750	0.831858	0.916
1760	0.830383	0.917
1770	0.829646	0.914
1780	0.826696	0.913
1790	0.827434	0.914
1800	0.824484	0.91
1810	0.833333	0.912
1820	0.834071	0.914
1830	0.831121	0.915
1840	0.830383	0.911
1850	0.829646	0.912
1860	0.829646	0.915
1870	0.830383	0.911
1880	0.829646	0.912
1890	0.830383	0.914
1900	0.829646	0.914
1910	0.828171	0.911
1920	0.834808	0.913
1930	0.828909	0.915
1940	0.823009	0.913
1950	0.829646	0.914
1960	0.833333	0.913
1970	0.827434	0.914
1980	0.834808	0.913
1990	0.831858	0.913
2000	0.830383	0.912
2010	0.831121	0.915
2020	0.827434	0.916
2030	0.821534	0.911
2040	0.834071	0.916
2050	0.826696	0.91
2060	0.831858	0.912
2070	0.821534	0.913
2080	0.836283	0.914
2090	0.829646	0.91
2100	0.827434	0.916
2110	0.831121	0.915
2120	0.833333	0.914
2130	0.836283	0.914
2140	0.835546	0.917
2150	0.825221	0.91
2160	0.828909	0.915
2170	0.828171	0.916
2180	0.831121	0.915
2190	0.839233	0.917
2200	0.829646	0.914
2210	0.827434	0.912
2220	0.826696	0.913
2230	0.825959	0.913
2240	0.826696	0.914
2250	0.832596	0.913
2260	0.833333	0.916
2270	0.828171	0.913
2280	0.826696	0.914
2290	0.826696	0.913
2300	0.830383	0.913
2310	0.835546	0.917
2320	0.831121	0.915
2330	0.828171	0.911
2340	0.820059	0.911
2350	0.826696	0.914
2360	0.828171	0.912
2370	0.828909	0.915
2380	0.825959	0.911
2390	0.834071	0.914
2400	0.829646	0.917
2410	0.821534	0.914
2420	0.826696	0.915
2430	0.830383	0.913
2440	0.823009	0.911
2450	0.835546	0.915
2460	0.831858	0.915
2470	0.824484	0.912
2480	0.826696	0.914
2490	0.829646	0.913
2500	0.828171	0.918
2510	0.831121	0.912
2520	0.828171	0.913
2530	0.830383	0.915
2540	0.823746	0.913
2550	0.834808	0.914
2560	0.831121	0.913
2570	0.820796	0.911
2580	0.828171	0.914
2590	0.829646	0.912
2600	0.826696	0.913
2610	0.829646	0.915
2620	0.834071	0.916
2630	0.832596	0.913
2640	0.831858	0.914
2650	0.828171	0.914
2660	0.827434	0.914
2670	0.836283	0.915
2680	0.828909	0.914
2690	0.828909	0.914
2700	0.830383	0.915
2710	0.835546	0.916
2720	0.836283	0.917
2730	0.826696	0.913
2740	0.836283	0.916
2750	0.834071	0.915
2760	0.824484	0.911
2770	0.828171	0.912
2780	0.831858	0.915
2790	0.831121	0.915
2800	0.828171	0.912
2810	0.830383	0.915
2820	0.834808	0.914
2830	0.834071	0.915
2840	0.830383	0.915
2850	0.833333	0.915
2860	0.831121	0.913
2870	0.831121	0.915
2880	0.831121	0.915
2890	0.833333	0.915
2900	0.829646	0.914
2910	0.834808	0.914
2920	0.823746	0.915
2930	0.828171	0.914
2940	0.831858	0.914
2950	0.833333	0.914
2960	0.836283	0.913
2970	0.828909	0.914
2980	0.831121	0.916
2990	0.831858	0.914
3000	0.834071	0.916
3010	0.829646	0.916
3020	0.832596	0.915
3030	0.829646	0.912
3040	0.835546	0.913
3050	0.830383	0.912
3060	0.831121	0.915
3070	0.824484	0.913
3080	0.828909	0.913
3090	0.830383	0.913
3100	0.831121	0.914
3110	0.828909	0.915
3120	0.826696	0.913
3130	0.828171	0.914
3140	0.831121	0.914
3150	0.832596	0.916
3160	0.828909	0.914
3170	0.831121	0.913
3180	0.834071	0.915
3190	0.829646	0.915
3200	0.825221	0.914
3210	0.831858	0.914
3220	0.829646	0.913
3230	0.827434	0.915
3240	0.829646	0.914
3250	0.830383	0.915
3260	0.830383	0.915
3270	0.831858	0.914
3280	0.831858	0.914
3290	0.836283	0.915
3300	0.834071	0.915
3310	0.834071	0.915
3320	0.827434	0.915
3330	0.836283	0.916
3340	0.832596	0.914
3350	0.834071	0.914
3360	0.825221	0.913
3370	0.831858	0.915
3380	0.833333	0.915
3390	0.832596	0.915
3400	0.835546	0.916
3410	0.832596	0.915
3420	0.826696	0.914
3430	0.835546	0.916
3440	0.828171	0.912
3450	0.832596	0.915
3460	0.831858	0.913
3470	0.829646	0.915
3480	0.834071	0.916
3490	0.826696	0.914
3500	0.828909	0.914
3510	0.831858	0.913
3520	0.834808	0.913
3530	0.832596	0.917
3540	0.831858	0.915
3550	0.833333	0.916
3560	0.832596	0.915
3570	0.834808	0.915
3580	0.833333	0.916
3590	0.823009	0.913
3600	0.829646	0.913
3610	0.831858	0.915
3620	0.834071	0.916
3630	0.832596	0.914
3640	0.829646	0.915
3650	0.831858	0.913
3660	0.828909	0.915
3670	0.837021	0.916
3680	0.828909	0.914
3690	0.834071	0.916
3700	0.834808	0.917
3710	0.832596	0.915
3720	0.829646	0.912
3730	0.830383	0.913
3740	0.834071	0.915
3750	0.830383	0.913
3760	0.831858	0.915
3770	0.829646	0.915
3780	0.831858	0.913
3790	0.828171	0.915
3800	0.829646	0.914
3810	0.832596	0.916
3820	0.830383	0.914
3830	0.832596	0.915
3840	0.828909	0.914
3850	0.833333	0.913
3860	0.832596	0.914
3870	0.830383	0.915
3880	0.827434	0.913
3890	0.832596	0.915
3900	0.833333	0.915
3910	0.832596	0.915
3920	0.831121	0.915
3930	0.828909	0.914
3940	0.830383	0.914
3950	0.832596	0.915
3960	0.824484	0.914
3970	0.835546	0.915
3980	0.831858	0.915
3990	0.833333	0.916
4000	0.827434	0.914
4010	0.827434	0.914
4020	0.831858	0.913
4030	0.833333	0.914
4040	0.834071	0.914
4050	0.825959	0.915
4060	0.831121	0.915
4070	0.830383	0.914
4080	0.825221	0.914
4090	0.828909	0.914
4100	0.825221	0.914
4110	0.831858	0.914
4120	0.831121	0.914
4130	0.831858	0.916
4140	0.832596	0.914
4150	0.831121	0.914
4160	0.826696	0.913
4170	0.831858	0.915
4180	0.832596	0.914
4190	0.826696	0.915
4200	0.831121	0.914
4210	0.834808	0.913
4220	0.831121	0.915
4230	0.831858	0.913
4240	0.833333	0.915
4250	0.831121	0.915
4260	0.831121	0.914
4270	0.829646	0.914
4280	0.830383	0.915
4290	0.830383	0.915
4300	0.833333	0.914
4310	0.828171	0.914
4320	0.825959	0.915
4330	0.829646	0.914
4340	0.833333	0.914
4350	0.830383	0.914
4360	0.829646	0.915
4370	0.833333	0.915
4380	0.831858	0.915
4390	0.828909	0.915
4400	0.828909	0.915
4410	0.827434	0.914
4420	0.831121	0.914
4430	0.831121	0.916
4440	0.829646	0.914
4450	0.832596	0.915
4460	0.830383	0.914
4470	0.826696	0.913
4480	0.826696	0.913
4490	0.833333	0.914
4500	0.832596	0.915
4510	0.829646	0.914
4520	0.831121	0.915
4530	0.831121	0.914
4540	0.830383	0.914
4550	0.831858	0.914
4560	0.826696	0.913
4570	0.829646	0.914
4580	0.830383	0.914
4590	0.833333	0.914
4600	0.829646	0.915
4610	0.828909	0.915
4620	0.831858	0.914
4630	0.835546	0.914
4640	0.834808	0.914
4650	0.829646	0.914
4660	0.831858	0.913
4670	0.831121	0.914
4680	0.832596	0.915
4690	0.830383	0.914
4700	0.830383	0.915
4710	0.828909	0.914
4720	0.831858	0.914
4730	0.831121	0.914
4740	0.829646	0.915
4750	0.834071	0.915
4760	0.829646	0.915
4770	0.825221	0.914
4780	0.834071	0.915
4790	0.831121	0.915
4800	0.828909	0.915
4810	0.832596	0.914
4820	0.832596	0.914
4830	0.833333	0.914
4840	0.830383	0.915
4850	0.831121	0.915
4860	0.829646	0.914
4870	0.830383	0.915
4880	0.834071	0.917
4890	0.831121	0.915
4900	0.831121	0.914
4910	0.829646	0.915
4920	0.831121	0.915
4930	0.826696	0.914
4940	0.832596	0.914
4950	0.831858	0.915
4960	0.834071	0.915
4970	0.830383	0.915
4980	0.830383	0.914
4990	0.832596	0.915
5000	0.833333	0.915
5010	0.831121	0.915
5020	0.830383	0.914
5030	0.829646	0.916
5040	0.829646	0.914
5050	0.828171	0.914
5060	0.833333	0.915
5070	0.829646	0.914
5080	0.830383	0.915
5090	0.829646	0.916
5100	0.830383	0.913
5110	0.831121	0.914
5120	0.834071	0.915
5130	0.831121	0.914
5140	0.832596	0.914
5150	0.831121	0.914
5160	0.829646	0.914
5170	0.833333	0.914
5180	0.828171	0.914
5190	0.829646	0.915
5200	0.828909	0.915
5210	0.828909	0.914
5220	0.831121	0.914
5230	0.830383	0.914
5240	0.830383	0.914
5250	0.831121	0.915
5260	0.829646	0.916
5270	0.833333	0.915
5280	0.830383	0.915
5290	0.829646	0.914
5300	0.835546	0.915
5310	0.829646	0.914
5320	0.828171	0.915
5330	0.828171	0.914
5340	0.829646	0.914
5350	0.832596	0.914
5360	0.832596	0.914
5370	0.831858	0.914
5380	0.834071	0.915
5390	0.831858	0.915
5400	0.831858	0.915
5410	0.830383	0.914
5420	0.829646	0.915
5430	0.832596	0.915
5440	0.834071	0.914
5450	0.831121	0.915
5460	0.831121	0.915
5470	0.831858	0.916
5480	0.831121	0.915
5490	0.830383	0.915
5500	0.832596	0.915
5510	0.830383	0.915
5520	0.828909	0.915
5530	0.831858	0.915
5540	0.830383	0.914
5550	0.831121	0.915
5560	0.832596	0.915
5570	0.830383	0.914
5580	0.829646	0.915
5590	0.830383	0.915
5600	0.829646	0.915
5610	0.831121	0.914
5620	0.832596	0.915
5630	0.829646	0.915
5640	0.829646	0.915
5650	0.830383	0.915
5660	0.831121	0.914
5670	0.830383	0.915
5680	0.831121	0.915
5690	0.831121	0.915
5700	0.831121	0.914
5710	0.832596	0.915
5720	0.830383	0.915
5730	0.834071	0.915
5740	0.831121	0.915
5750	0.829646	0.914
5760	0.830383	0.915
5770	0.830383	0.915
5780	0.831858	0.914
5790	0.830383	0.914
5800	0.832596	0.915
5810	0.830383	0.914
5820	0.831121	0.915
5830	0.829646	0.915
5840	0.828909	0.915
5850	0.829646	0.915
5860	0.830383	0.915
5870	0.831858	0.915
5880	0.830383	0.915
5890	0.831121	0.915
5900	0.828909	0.915
5910	0.830383	0.915
5920	0.830383	0.915
5930	0.829646	0.915
5940	0.830383	0.915
5950	0.831121	0.914
5960	0.831121	0.915
5970	0.831121	0.915
5980	0.829646	0.915
5990	0.830383	0.915
6000	0.828171	0.915
6010	0.831121	0.915
6020	0.829646	0.915
6030	0.829646	0.915
6040	0.829646	0.915
6050	0.831121	0.915
6060	0.830383	0.915
6070	0.832596	0.915
6080	0.830383	0.915
6090	0.830383	0.915
6100	0.830383	0.915
6106	0.830383	0.915
